# Supplementary material for: Development of a Blocking Primer to Inhibit the PCR Amplification of the 18S rDNA Sequences of Litopenaeus vannamei and Its Efficacy in Crassostrea hongkongensis
Source: Front Microbiol. 2019 Apr 23;10:830. doi: 10.3389/fmicb.2019.00830 (PMC6489566; doi:10.3389/fmicb.2019.00830)
Supplement: Supplementary file 2 [file Data_Sheet_2.zip]

Archive with 2 entries (2 files):
- Supplementary Figures and Tables.doc
- Supplementary Table 5.XLSX
