# Supplementary material for: Development of a Blocking Primer to Inhibit the PCR Amplification of the 18S rDNA Sequences of Litopenaeus vannamei and Its Efficacy in Crassostrea hongkongensis
Source: Front Microbiol. 2019 Apr 23;10:830. doi: 10.3389/fmicb.2019.00830 (PMC6489566; doi:10.3389/fmicb.2019.00830)
Supplement: Supplementary file 2 [file Data_Sheet_2.zip › Supplementary Table 5.XLSX]

## Sheet: ASV-table (Table S5)
Table S5: ASV (amplicon sequence variants) table of all the samples.
#OTU ID	L1+0 μM	L1+0.4 μM	L1+0.6 μM	L2+0 μM	L2+0.4 μM	L2+0.6 μM	L3+0 μM	L3+0.4 μM	L3+0.6 μM	X1+0 μM	X1+0.4 μM	X1+0.6 μM	X2+0 μM	X2+0.4 μM	X2+0.6 μM	X3+0 μM	X3+0.4 μM	X3+0.6 μM
002d77a61b8e6ecd26acd13d18dd9f6d	0	0	0	0	0	0	0	0	0	0	0	0	0	0	0	0	0	9
002ff5611912843261d8a9e85a0e0418	0	0	17	0	0	0	0	0	8	0	0	0	0	0	0	0	0	0
0046b5b38617b33b0e416001b6a38451	0	0	0	0	0	7	0	0	0	0	0	0	0	0	0	0	0	0
0063d1314ff675b85ee4286fd69ac4cb	0	0	0	0	0	71	0	0	0	0	0	0	0	0	0	0	0	0
008affa899a25e82ca6667311ba3fafb	0	0	0	0	0	0	0	0	0	0	0	0	43	0	0	0	0	0
00a3b35caf162dea875e535a758fc1e4	0	0	0	0	0	0	0	0	0	0	0	0	7	0	0	0	6	0
00adce1a0045ffb58aaa335fcfefa3b3	0	0	0	0	0	0	0	0	0	0	0	0	0	0	0	0	0	6
00b004b8454d5774f43eb5bbb9cbdffa	0	0	0	0	0	0	0	0	0	0	0	0	0	36	0	0	0	0
012f9e8d858faf721f20fa0b99c103fe	0	0	0	0	0	21	0	0	0	0	0	0	0	0	0	0	0	0
014699e27b53915524a5f9a470348e96	0	0	0	0	0	0	0	0	0	0	0	0	0	0	0	0	8130	0
015c937470401525db9c71d380413138	0	0	44	0	0	0	0	0	0	0	0	0	0	0	0	0	0	0
0178fba7866723eebb6d8482e1b5ec18	0	0	0	0	0	0	0	0	0	0	0	8	0	0	0	0	0	0
01c170ad876c4d2a2a264a8c93c48736	0	0	0	0	0	0	0	0	0	0	0	21	0	0	0	0	0	0
01d523be594df22b51d7cb00fabdacc2	0	0	0	0	0	174	0	0	0	0	0	0	0	0	0	0	0	0
01ddf06fbeb6ce3950120be878a0c00d	0	0	0	0	0	290	0	0	0	0	0	0	0	0	0	0	0	0
01dece6e598adbfe0a5d00a1ec86c39b	0	0	0	0	0	0	0	0	0	0	0	0	679	0	0	0	0	0
01e653634e42ad99ae5b84608ce30763	0	0	0	0	0	0	0	0	8	0	0	0	0	0	0	0	0	0
02d17ef88afe6c63b36699338a315247	0	0	0	0	0	0	3	0	0	0	0	0	0	0	0	0	0	0
0309d254af365dffdd8e0021ed862d7b	0	0	67	0	0	0	0	0	69	0	0	0	0	0	24	0	0	8
033b0f93a2f12aaaedfc625da0dc95b6	0	0	0	0	0	0	0	0	0	0	0	101	0	0	0	0	0	0
0360787284a8fe8e5741206b92c67387	0	0	43	0	0	0	0	0	0	0	0	0	0	0	0	0	0	0
03769f34ef5b246efc9f7b212fdc5ec9	0	0	0	0	0	42	0	0	0	0	0	0	0	0	0	0	0	0
03ad64479dcbf30aba75ceb3b553c6f1	0	0	0	0	0	48	0	0	0	0	0	0	0	0	0	0	0	0
03cde027e76a0b9fe949ac2e3ac6ca31	0	0	0	0	0	0	0	0	0	0	0	20	0	0	0	0	0	0
046575efe26792286f0f16a203773509	0	0	2	0	0	0	0	0	0	0	0	0	0	0	0	0	0	0
04b0668b35eab1381bc6a4d59c758886	0	0	0	0	0	0	0	0	0	0	0	0	0	0	13	0	0	0
04bde0fc0a2f68b128f7a2ac59c6705f	0	0	0	0	0	0	0	0	0	0	0	8	0	0	0	0	0	0
04d0ecbf6fc77b0921e226a9f1f3655e	0	0	0	0	0	0	0	0	0	0	0	0	0	0	0	0	0	14
04f56e8fa4522bf2878712363b7f378d	0	0	0	0	0	0	0	0	0	0	0	438	0	0	0	0	0	0
05a00a63ac375acb2734819acd596946	0	0	0	0	0	1126	0	0	0	0	0	0	0	0	0	0	0	0
05ddcee44842dc2444fc9491471af602	0	0	0	0	0	0	0	0	0	0	0	49	0	0	0	0	0	0
06b05af76227a2be19e112fe3cc7e964	0	0	0	0	0	0	0	0	0	0	0	0	0	0	0	823	0	0
071bedeaedc404946e0766dd227ea5a1	0	0	0	0	0	74	0	0	0	0	0	0	0	0	0	0	0	0
075cfa413d4af058ee3a72ecef0873b9	0	0	0	0	0	0	0	0	0	0	0	122	0	0	0	0	0	0
0773271fb6cc4231d6f7dc8435d6ea1d	0	0	45	0	0	0	0	0	34	0	0	0	9	0	19	0	32	0
07749c99a39285b2b8e4f1ddc4319871	0	0	0	0	0	0	0	0	4	0	0	0	0	0	0	0	0	0
079697b3f7e26550b8ef4be2b0fb81d9	0	0	0	0	0	11	0	0	0	0	0	0	0	0	0	0	0	0
07a2cf348385dd015af218d99c1f97e5	0	0	0	0	0	33	0	0	0	0	0	0	0	0	0	0	0	0
07cd49ce9989f79d1e266fc85bca1cc9	0	0	0	0	0	24	0	0	0	0	0	0	0	0	0	0	0	0
07f2a23df06ec4aba24999b7c01162fc	0	0	0	0	0	0	0	0	0	0	0	0	0	0	0	0	4	0
080f9e836a67455146070756857c1231	0	0	98	0	0	0	0	0	91	0	0	0	0	0	37	10	0	19
0824a09059f527800b236471bfcdf66f	0	0	0	0	0	0	0	0	0	0	0	10	0	0	0	0	0	0
08f76876edde3d692f31d93dce68c4b4	0	0	0	0	0	27	0	0	0	0	0	0	0	0	0	0	0	0
0908ebebd190785ffd21f7c3caa66922	0	0	0	0	0	0	0	0	5	0	0	0	0	0	0	0	0	0
090c3ec35c0e29c4c6fb21777e7d6634	0	0	0	0	0	0	0	0	0	0	0	0	0	0	0	0	0	33
0929a53f9abaa0c3fe48286fdb2ac47a	0	0	0	0	0	0	0	0	0	0	0	45	0	0	0	0	0	0
0947353a01186dbb869056eb093ca534	0	0	26	0	0	0	0	0	0	0	0	0	0	0	0	0	0	0
097e34ba5d02dc0e2a1f0c4b3828cf0f	0	0	0	0	0	9	0	0	0	0	0	0	0	0	0	0	0	0
098db3f4588b0fe89323a9baff762fbb	0	0	0	0	0	25	0	0	0	0	0	0	0	0	0	0	0	0
09980240d2b3e860c631cd2755965672	0	0	0	0	0	0	0	0	8	0	0	0	0	0	0	0	0	0
09aab9106a518a583053f466b8655f00	0	0	0	0	0	0	0	0	16	0	0	0	0	0	0	0	0	0
09c26c5b07689ffbb12a54168696745d	0	0	0	0	0	53	0	0	0	0	0	0	0	0	0	0	0	0
09e3c6ff3bde0ba2cac80f2a54f130ff	0	0	0	0	0	0	0	0	0	0	0	14	0	0	0	0	0	0
0a49f39e56edecd265e35a1cc0717391	0	0	3	0	0	0	0	0	5	0	0	0	0	0	0	0	0	0
0a9d4fa0a4473fa6d7a423b3f1a6a46b	0	0	0	0	0	128	0	0	0	0	0	0	0	0	0	0	0	0
0ab6f66bf995cbc0dabd60ba1d08958d	0	0	0	0	0	0	0	9	0	0	0	0	0	0	0	0	0	0
0b2cf3acdb85ff4578836d0c13c3b54b	0	0	0	0	0	126	0	0	0	0	0	0	0	0	0	0	0	0
0b4066236823537ae4c836cee2fb2101	0	0	0	0	0	0	0	0	0	0	0	378	0	0	0	0	0	0
0b704e5cf569d0dc4194ca7962147ad8	0	0	60	0	0	0	0	0	80	0	0	0	0	0	39	0	0	13
0b8ddf4b2c147e3815266502b5c081d2	0	0	0	0	0	0	0	0	0	0	0	44	0	0	0	0	0	0
0ba20bb2db23be6aecb43793fceb79b7	0	0	0	0	0	0	0	0	0	0	0	0	0	19	0	0	0	0
0c18d580aac70904a315bd0b4502ad95	0	0	0	0	0	0	0	0	0	0	0	67	0	0	0	0	0	0
0c5ba8ae8ce240c71d34228b6681f0c6	0	0	0	0	0	0	0	0	0	0	0	380	0	0	0	0	0	0
0c766f82b710711047d8c8a543aea84d	0	0	14	0	0	0	0	0	16	0	0	0	0	0	6	0	0	0
0c84f8b13878001e24f0d1cf2298a7c1	0	0	0	0	0	0	0	0	0	0	0	7	0	0	0	0	0	0
0c9d021c5b173c8c26d6dc401cf31c3a	0	0	0	0	0	0	0	0	0	0	0	130	0	0	0	0	0	0
0cd4d4258e69a7bde51ee49417a50d71	0	0	0	0	0	0	0	0	0	0	0	49	0	0	0	0	0	0
0d034abd7f859869f4d68e8ca37e37e0	0	0	0	0	0	28	0	0	0	0	0	0	0	0	0	0	0	0
0d517d581cef4d12ca0714b2422448f4	0	0	0	0	0	33	0	0	0	0	0	0	0	0	0	0	0	0
0d6ac26fe40cdc2c0241a6e5e759110a	0	0	0	0	0	0	0	0	0	0	0	0	0	0	0	0	11	0
0d70d6f42a3ead0c39f34ca15da1f0ee	0	0	0	0	0	13	0	0	0	0	0	0	0	0	0	0	0	0
0d8e887663131bea04c045162c456a8e	0	0	0	0	0	0	0	0	0	0	0	338	0	0	0	0	0	0
0e02b422028d9cd77f9bc1247c60243b	0	0	17	0	0	0	0	0	13	0	0	0	0	0	0	0	0	0
0e41a0f5d5e95a5acd393ff2bfbd936a	0	0	0	0	0	0	0	0	5	0	0	0	0	0	0	0	0	0
0e6b90685bb9b6f083eee31f8832afe7	0	0	0	0	0	0	0	0	0	0	0	3855	0	0	0	0	0	0
0e6d554103ac024a5eb12e6ccad77e32	0	0	0	0	0	5	0	0	0	0	0	0	0	0	0	0	0	0
0e97bb6bb77f8a80e2fe7fd319372983	4815	2141	10441	13718	1842	9463	16961	0	13160	705	34	1605	428	0	4599	0	0	1146
0ead5b2a5e25c9eb89d42e125525236a	0	0	0	0	0	0	0	0	0	0	0	0	0	0	0	11	0	0
0ecdce0fadf4f902e701f6310649adc3	0	0	5	0	0	0	0	0	18	0	0	0	0	0	0	0	0	0
0ee12214517b93abf181bbdb5d1e21a9	0	0	0	0	0	64	0	0	0	0	0	0	0	0	0	0	0	0
0f5be83173e43d2ac1ec502482d2faeb	0	0	0	0	0	74	0	0	0	0	0	0	0	0	0	0	0	0
0f973c4d7b20cc5c04a76cbeb59202cc	0	0	0	0	0	0	2	0	0	0	0	0	0	0	0	0	0	0
0f9cb6a65e4405eefd49b711fb4f5ce2	0	0	23	0	0	0	0	0	0	0	0	0	0	0	0	0	0	0
0fc50e9aefcfbf4564026bc8126612ef	0	0	26	0	0	0	0	0	22	0	0	0	0	0	14	0	0	0
0fcc395237a9d6c7621580e2fb69ad26	0	0	0	0	0	0	0	0	0	0	0	0	0	0	0	0	260	0
1041fc2cb2e5cf39d1e9cf4d111cb4cc	0	0	0	0	0	91	0	0	0	0	0	0	0	0	0	0	0	0
108e58bed7329a3e1baa4535a71ad1e7	0	0	0	0	0	43	0	0	0	0	0	0	0	0	0	0	0	0
10c46e60aa3f801c83ef73ff1ef9d79d	0	0	0	0	0	0	0	0	7	0	0	0	0	0	0	0	0	0
10c8016f65c451a7e826f9c815a47ae3	0	0	0	0	0	0	0	0	0	0	0	24	0	0	0	0	0	0
10dfa32ebba655dc1f825b791800bd4c	0	0	0	0	0	0	0	0	0	0	0	0	37	0	0	0	0	0
1122d4062968128f9912130d2335b87a	0	0	0	0	0	86	0	0	0	0	0	0	0	0	0	0	0	0
11485fa1182858446971a1828181d05e	0	0	0	0	0	0	0	0	0	0	0	79	0	0	0	0	0	0
115b7bc2879ebbd738fb093a7a55ca04	0	0	0	0	0	0	0	0	0	0	0	203	0	0	0	0	0	0
117edb2d8b3a90192ba8c3ab80df3a29	0	0	0	0	0	0	0	36	0	0	0	0	0	0	0	0	0	0
1189fcc9747e5de8a11dab842014e88a	0	0	0	0	0	106	0	0	0	0	0	0	0	0	0	0	0	0
11d3646e266fefb19ce739b79375feed	0	0	0	0	32	0	0	0	0	0	0	0	0	0	0	0	0	0
11e9d55fcdeec97c4ce9768d4cb87778	0	0	179	0	0	182	0	0	187	0	0	0	0	0	96	0	0	51
11f2e0efb64bf9909b68e70c6f34281e	0	0	0	0	0	19	0	0	0	0	0	0	0	0	0	0	0	0
1229744c606893baee54c833d9d1090d	0	0	17	0	0	0	0	0	0	0	0	0	0	0	0	0	0	0
125ae07973141a35684fbbab9bb9c1af	0	0	0	0	0	7	0	0	0	0	0	0	0	0	0	0	0	0
1260173dba574ff79db481441169021f	0	0	0	0	0	0	0	0	0	0	0	40	0	0	0	0	0	0
126a29f9af5d0a945a19ada8e2e7e267	0	0	0	0	0	141	0	0	0	0	0	0	0	0	0	0	0	0
12b452083ee7e36624578327487a143c	0	0	11	0	0	0	0	0	0	0	0	0	0	0	0	0	0	0
12d31ed6a222ff36979eec443eb61aa8	0	0	0	12	0	0	0	0	0	0	0	0	0	0	0	0	0	0
12eada11b952c01a473a3001463ce051	0	0	0	0	0	0	0	0	0	0	0	0	0	0	0	0	920	0
130051814d3ecbe2395dfdaff4abd84f	0	0	0	0	0	0	0	0	0	0	0	5	0	0	0	0	0	0
139a80d69e713c6a6a26ce7bfcc65d1c	0	0	0	0	0	0	0	0	0	0	0	27	0	0	0	0	0	0
13e3509facfc37ba4de70ee0c960d6ea	32564	16566	145669	108292	14333	120361	134627	371592	179702	378	69	17799	0	0	60662	0	0	15817
143f3af9e25c19aa33d319e443cf35bc	0	0	0	0	0	0	0	0	0	0	0	14	0	0	0	0	0	0
144493e589aa9ddffdde669faa29a119	0	0	123	0	0	0	0	0	0	0	0	0	0	0	0	0	0	0
14757c281d619a8866d686ebd9e4601c	0	0	0	0	0	0	0	0	10	0	0	0	0	0	0	0	0	0
14ab41d7be502949d84132e86cc09ea4	0	0	0	0	0	0	0	0	0	0	0	146	0	0	0	0	0	0
14ba941a1538a79a6aef9cc7f450aec5	0	0	136	0	0	0	0	0	0	0	0	0	0	0	0	0	0	0
158a76d35a267e69c582d921bc7430a1	0	0	0	0	0	0	0	0	0	0	0	34	0	0	0	0	0	0
15fbfda4818a1900cb229fe3259d0c2c	0	0	0	0	0	0	0	0	0	0	0	27	0	0	0	0	0	0
16610dbbbc5b3576ee2c7eb87669c133	0	0	0	0	0	0	0	0	0	0	0	47	0	0	0	0	0	0
167eccf3e15c05a56eb8e6cff4a6892c	0	0	0	0	0	0	0	0	0	0	0	145	0	0	0	0	0	0
1689aaf94ae39a23a0d96a6f17a08a18	0	0	46	2715	0	0	0	0	0	0	0	0	0	0	0	0	0	0
16c157c80b03c767551f7900e7187958	0	0	16	0	0	0	0	0	0	0	0	0	0	0	0	0	0	0
16d97a543aa0ee3e6df0677d6d04dd0f	0	0	0	0	0	87	0	0	0	0	0	0	0	0	0	0	0	0
17000eabcf43b4d04d4fdb48f2e928ea	0	0	20	0	0	0	0	0	0	0	0	0	0	0	0	0	0	0
1739007f2d06c13ba05467fed5b67b22	0	0	0	0	0	0	0	0	0	0	0	3	0	0	0	0	0	0
17463aa1ab17411af2059a24d8be8351	0	0	0	0	0	0	0	0	0	6	0	0	0	0	0	0	0	0
1782011e4378c459b7fe36e2f5515a11	0	0	0	0	0	0	0	0	0	0	0	3749	0	0	0	0	0	0
18169bc02938c1fdbf5d9c3ccae15ec3	0	0	0	0	0	0	3	0	0	0	0	0	0	0	0	0	0	0
186dfb3292381ec08f6ac220b8d58b9f	0	0	8	0	0	0	0	0	0	0	0	0	0	0	0	0	0	0
18d3eac9cbae42d4b24fe5a2178b4734	0	0	0	0	0	104	0	0	0	0	0	0	0	0	0	0	0	0
18dce3714a11b67c129389ac0cfd2631	0	0	5	0	0	0	0	0	0	0	0	0	0	0	0	0	0	0
199d2d71fe6f5b077888256103b6d87e	0	0	0	0	0	26	0	0	0	0	0	0	0	0	0	0	0	0
19f51cb7b260d1c5883a82386f185068	0	0	68	0	0	0	0	0	0	0	0	0	0	0	0	0	0	0
1a2af0a953bb58996901b192d84c4d1b	0	0	0	0	0	0	0	0	0	0	0	1211	0	0	0	0	0	0
1a568c98c0e5ef7ee516268beda815fe	0	0	0	0	0	195	0	5	0	0	0	0	0	0	0	0	0	0
1a5dd441c2576363d81f9ee4ed9baf5f	0	0	0	3038	0	0	0	0	0	0	0	0	0	0	0	0	0	0
1a92293345ced97dfc136dca19de20af	0	0	0	0	3	0	0	0	0	0	0	0	0	0	0	0	0	0
1b0c90925400c73cff4f4a13f280ced9	0	0	0	0	0	323	0	0	0	0	0	0	0	0	0	0	0	0
1b980b20a813f6e5368553de4ac3d5cc	0	0	0	0	0	0	0	0	0	0	0	101	0	0	0	0	0	0
1bb3e8fafc93f7871132e91b07632d84	0	0	0	0	0	0	0	0	0	0	0	13	0	0	0	0	0	0
1c01113b58cd15a47f7f3dbf136a9a54	0	0	0	0	0	0	0	0	0	0	0	0	0	0	0	39	0	0
1c079137e97546049b68e2da66eeb983	0	0	0	0	0	0	0	0	0	0	0	0	0	0	0	0	0	10
1c0c35d788e9efa3df80be4a7518b838	0	0	0	0	0	0	0	0	0	0	0	8	0	0	0	0	0	0
1c7e047d16c2b70eb9eb12971aafc149	0	0	0	0	0	0	0	0	0	0	0	19	0	0	0	0	0	0
1ca00567c72cbc3de3c3f8fe58a01d72	0	0	0	0	0	0	0	0	0	0	0	1142	0	0	0	0	0	0
1cf11b3d57a4c8dc5619eb2393d0575e	0	0	0	0	0	10	0	0	0	0	0	0	0	0	0	0	0	0
1cfd9793c7c7dada3b9c763db5f97e8c	0	0	0	0	0	0	0	0	0	0	0	23	0	0	0	0	0	0
1dc2841bf0e1848511d9b4f3b6b0f9d1	0	0	0	0	0	285	0	0	0	0	0	0	0	0	0	0	0	0
1dc4996b5ff34cf70a30ed83ec16471d	0	0	0	0	0	28	0	0	0	0	0	0	0	0	0	0	0	0
1dfd29b11ea750fd9e27400611530348	0	0	0	0	0	0	0	0	0	0	0	6	0	0	0	0	0	0
1e091834bf6d3e7dc5c2df7c6c9cedb5	0	0	523	0	0	0	0	0	499	10	0	0	16	0	283	14	37	0
1e5d9dcb9acf9e248f66ee4908892465	0	0	0	0	0	0	0	0	32	0	0	0	0	0	0	0	0	0
1e68840f1858fc58a6c4b88edb1940d0	0	0	0	0	0	31	0	0	0	0	0	0	0	0	0	0	0	0
1e7f3884a783b43d057f6e8edc4a3e3e	0	0	0	0	0	0	0	0	0	0	0	0	0	0	0	0	15	0
1e9a8b302efefb9e39ce39ad4925d5e7	0	0	0	0	0	9652	0	97	0	0	0	0	0	0	0	0	0	0
1f0cfdc10db0575583c1171f98e3120e	0	0	0	0	0	0	0	0	0	0	0	0	0	0	35	0	0	0
1f1a48cfffad3c088f066a085a9c2af1	0	0	0	0	0	27	0	0	0	0	0	0	0	0	0	0	0	0
1f62f247d88171626a5451bb3e32d7a3	0	0	126	0	0	117	0	0	167	0	0	0	7	0	59	17	59	22
1fd0468b339e1b7836d24ca5ea248c08	0	0	0	0	0	0	0	0	0	0	0	0	0	0	0	0	22	0
1fdd1a8f83a7185960a8c1af51d8a493	0	0	16	0	0	0	0	0	0	0	0	0	0	0	0	0	0	0
202e16a8597ba4744b027e2baa5b4a22	0	0	0	0	0	0	0	0	0	0	0	0	30	0	0	0	0	0
208d7305a3af98a3d41140d411ee4995	0	0	0	0	0	70	0	3	0	0	0	0	0	0	0	0	0	0
20b801720baca0d4efa9e649feeef729	0	0	0	0	0	0	0	0	0	0	0	0	0	0	0	0	5160	0
2128ddfed68673740ce57ba47613ed24	0	0	0	0	0	0	0	0	0	0	0	0	0	0	0	0	10	0
214120e1a155e1e5dc7cbde131adcf70	0	0	40	0	0	0	0	0	23	0	0	0	0	0	18	10	12	0
216d4f62540bb2e799065b6da2bc44bc	0	0	0	0	0	0	0	0	0	0	0	43	0	0	0	0	0	0
2192c543fa6fa0375f03018949260cea	0	0	0	0	0	0	0	0	0	0	0	32	0	0	0	0	0	0
21bab461d26003632ee2ca49ffe6e5c3	0	0	0	0	0	0	0	0	0	0	0	11	0	0	0	0	0	0
21bea1ef87b7e7b524e2bf26e7c09dcb	0	0	33	0	0	0	0	0	0	0	0	0	0	0	0	0	0	0
21d2dc85fa75d4bd45dc52484cc027e7	0	0	0	0	0	71	0	0	0	0	0	0	0	0	0	0	0	0
21df890415aaf75edda9af676c732732	0	0	0	0	0	183	0	0	0	0	0	0	0	0	0	0	0	0
2253d457a543c9aa0e06d61b8566be9e	0	0	0	0	0	0	0	0	0	0	0	104	0	0	0	0	0	0
2276f53a7847761bc5e0d9b0998de0f1	0	0	0	0	0	8	0	0	0	0	0	0	0	0	0	0	0	0
22b1b89df5e9703e63cdc21520c73b90	0	0	0	0	0	288	0	0	0	0	0	0	0	0	0	0	0	0
22eeae8cb018f6972ceb7e949d430478	0	0	0	0	0	0	0	0	0	0	0	0	0	0	0	0	0	32
231e486ffc880d8abc5b0df4b3338ed5	0	0	0	0	0	0	0	0	0	0	0	0	0	0	352	0	0	0
232034eb2e203e683214dc25583df657	0	0	0	0	0	0	0	0	24	0	0	0	0	0	0	0	0	0
232ebfd44d5de375ca522f8a995011ed	0	0	0	0	0	391	0	0	0	0	0	0	0	0	0	0	0	0
233191c4439e64f7787cdb8efd48ac73	0	0	33	0	0	0	0	0	0	0	0	0	0	0	0	0	0	0
23ca78633d5f5daa87f423b99ca7fe47	0	0	0	0	0	4562	0	0	0	0	0	0	0	0	0	0	0	0
241e2bd9bec514d7356f1cf49e7d1b01	0	0	0	0	0	0	0	0	0	0	0	11	0	0	0	0	0	0
2424f9f96235085ce0f8bf221454678e	0	0	0	0	0	0	0	0	0	0	0	6	0	0	0	0	0	0
242995cff17fa801308ed963f11bf987	0	0	0	0	0	68	0	0	0	0	0	0	0	0	0	0	0	0
24563cddb2528fece36cbad27fb965ae	0	0	0	0	0	117	0	0	0	0	0	0	0	0	0	0	0	0
248914df9307db48025faf79cec2af63	0	0	0	0	0	0	0	0	0	0	0	3	0	0	0	0	0	0
24f004546b6d66a3bdce8b284141935b	0	0	0	0	0	0	0	0	0	0	0	20	0	0	0	0	0	0
2548407643e15dda4c46ad46d616b1cd	0	0	0	0	0	0	0	0	30	0	0	0	0	0	0	0	0	0
2560e052ec346b36bce703d4453308f2	0	0	0	0	0	0	0	0	0	0	0	0	0	0	0	0	1830	0
258844b87755cd3fe7af56d8611829cd	0	0	0	0	0	0	0	0	0	0	0	669	0	0	0	0	0	0
25a5e83c401959c0c8f7e7c1d5c2438e	0	0	0	0	0	0	0	0	0	0	0	888	0	0	0	0	0	0
25dc7fa9c03b0b3bcb6e47470556d792	0	0	0	0	0	0	0	0	0	0	0	0	0	0	0	0	62953	0
2640882d55f2e4abb26fa2249aafea2c	0	0	0	0	0	0	0	0	0	0	0	45	0	0	0	0	0	0
26636c4626f00bce4d05ba5f32d9243a	0	0	0	0	0	0	0	0	0	0	0	33	0	0	0	0	0	0
2663d7bee1a1fa617f4679b7b5b7aafd	0	0	0	0	0	0	0	0	0	0	0	109	0	0	0	0	0	0
26c1d740d5ab4d7eb12dbbcfa8aeb391	0	0	0	0	0	0	0	0	0	0	0	21	0	0	0	0	0	0
26d50cba7ebaa7e25ee1b5258cb73ca4	0	0	0	0	0	0	0	0	0	0	0	0	0	0	0	0	18	0
279d0179455b8e5d4d159009c2efc5af	0	0	0	0	0	0	0	0	0	0	0	12	0	0	0	0	0	0
280002a9284c0377a704e386b0ca26ce	0	0	0	0	0	0	0	0	0	0	0	0	0	0	0	16	28	0
28848a38c9ed01c8b901cae6bd8a45ba	0	0	0	0	0	21	0	0	0	0	0	0	0	0	0	0	0	0
28f4d5a774eb80c3d1b47690422002e1	0	0	0	0	0	0	0	0	0	0	0	9	0	0	0	0	0	0
2903fba677f784fad32900b629b29bab	0	0	0	0	0	0	0	0	0	0	0	0	7	0	0	0	0	0
290a52600adbd6677cc24656c02fd375	0	0	0	0	0	0	0	0	0	0	0	76	0	0	0	0	0	0
2915482d8543de82790687b9fea6a5e7	0	0	0	0	0	5	0	0	0	0	0	0	0	0	0	0	0	0
293575b82b7b23ff5a8ea6670ae49454	0	0	0	0	0	0	0	0	0	0	0	0	12	0	0	0	0	0
29646cc072c17aed2262976249dc60bb	0	0	0	0	0	0	0	0	0	0	0	0	0	0	26	0	0	0
29739c59868ef6ac885680a305caffb0	0	0	0	0	0	0	0	0	0	0	0	0	0	0	0	0	27	0
29a9292710de8320fbc3e68a12954181	0	0	0	0	0	0	0	0	0	0	0	18	0	0	0	0	0	0
29d37cfeffccbffaf10b5deed7abdf1b	0	0	0	0	0	0	0	0	0	0	0	68	0	0	0	0	0	0
2a2c6f6adb4487a029ef1397f4590d66	0	0	0	0	0	0	0	0	0	0	0	0	0	0	0	0	0	10
2a2f18b73c0d3456998cc599f0005438	0	0	0	0	0	0	0	0	0	0	0	0	0	0	0	0	17414	0
2a730fb344fa943d6d6493f57c66c617	0	0	0	0	0	9	0	0	0	0	0	0	0	0	0	0	0	0
2a7abc89b040af1330edb9ef2885231c	0	0	0	0	0	0	0	0	0	0	0	34	0	0	0	0	0	0
2ab034b338706bfd77ee07eba118ff1b	0	0	104	0	0	0	0	0	122	0	0	0	0	0	42	0	0	25
2b1b13fd35f4385c60838ae39b26d9ea	0	0	0	0	0	0	0	0	0	0	0	9	0	0	0	0	0	0
2b29a298b1da6092caa1d6857ad05437	0	0	243	0	0	0	0	0	264	0	0	0	0	0	102	4	0	35
2b7002713ef364d8ae05cf14602fd0d7	0	0	39	0	0	39	0	0	36	0	0	0	0	0	17	0	0	2
2ba2140c567ed8860e678e871fe29f80	0	0	0	0	0	0	0	0	0	0	0	10	0	0	0	0	0	0
2ba219ab81e83e817569dde5ea41b4bd	0	0	0	0	0	0	0	0	0	0	0	47	0	0	0	0	0	0
2ba2789a8f85d7d88b988e30fc2985eb	0	0	10	0	0	0	0	0	0	0	0	0	0	0	0	0	0	0
2bc395f6a9bde03c906c65025acf3e88	0	119	0	0	0	0	580	2097	0	1460	50	0	1551	0	0	2849	4171	0
2bcac6850cdb6d81c8f4d6ac4be2e0d8	0	0	0	0	0	538	0	0	0	0	0	0	0	0	0	0	0	0
2bde0f54c5deaae602a97dc38dd6b99f	0	0	334	8	0	0	10	0	308	0	0	0	13	0	139	31	23	0
2bf6f085e94f3c76fef781c7b5f31177	0	0	0	0	0	0	0	0	41	0	0	0	0	0	0	0	0	0
2c7d2f79580e362b640185431b5a7aee	0	0	0	0	0	0	0	0	0	0	0	159	0	0	0	0	0	0
2d505e09e8e86f4cb5c2e3f081ffc507	0	0	0	0	0	0	0	0	0	0	0	169	0	0	0	0	0	0
2d62a5dfd8090e43d77172bfbfeddc7e	0	0	9	0	0	0	0	0	0	0	0	0	0	0	0	0	0	0
2dc066b16a258f7049604056385f62de	0	0	0	0	0	492	0	0	0	0	0	0	0	0	0	0	0	0
2e08be2e64dc2de5a6ec7dec1c0bdbfd	0	0	0	0	0	73	0	0	0	0	0	0	0	0	0	0	0	0
2e2903b94deb1c2708723e12fa497151	0	0	0	0	0	0	0	0	0	0	0	0	0	0	40	0	0	0
2e3fbf329bed93434c0c6b1bb5e033dd	0	0	147	0	0	0	0	0	78	0	0	0	0	0	33	7	4	14
2e41467fe2bab5c7b2822308bae53516	0	0	0	5	0	0	7	39	0	0	0	0	0	0	0	0	6	0
2e5395ebabab13341799c7584ec5c10b	0	0	0	0	0	0	0	43	0	0	0	0	0	0	0	0	0	0
2e679a6f0b986df16a6aee9d82a1b210	0	0	0	0	0	0	0	0	0	0	0	260	0	0	0	0	0	0
2e953b5a13540e9bed09cc2f944e92ce	0	0	23	0	0	0	0	0	0	0	0	0	0	0	0	0	0	0
2ea01be92503ddc372650d6f49306d53	0	0	0	0	0	0	0	0	0	0	0	0	0	0	0	0	166	0
2ea8257f30a5df0ea4e57ff08389cfc8	0	0	47	0	0	0	0	0	53	0	0	0	0	0	11	0	0	8
2eb0733b0584d4df3c3f0da65c4cebd1	0	0	0	0	0	19	0	0	0	0	0	0	0	0	0	0	0	0
2ef8150047edda8be56ac7c98b5bafc8	0	0	0	0	0	0	0	0	12	0	0	0	0	0	0	0	0	6
2efa60a845826a7c49f9c9e9d5082472	0	0	0	0	0	0	0	0	0	0	0	0	0	0	0	0	4	0
2efd2e739f08e89eab3493163a7be97d	0	0	0	0	0	0	0	0	0	0	0	0	0	0	0	0	108	0
2effad2a5ab92de5837c71661faf4f70	0	0	0	0	0	0	0	0	0	0	0	24	0	0	0	0	0	0
2f2b553a5133a2979f9741e7a5d68d7d	0	0	13	0	0	0	0	0	13	0	0	0	5	0	6	0	0	0
2f316518e14e31d643c078eec19a4b1c	0	0	0	0	0	0	0	0	0	0	0	8	0	0	0	0	0	0
2f4b20170093213ca99f61a0441fb17e	0	0	0	0	0	117	0	0	0	0	0	0	0	0	0	0	0	0
2f93d2378b73f9e7dbbf270514f1eac8	0	0	0	0	0	0	0	0	0	0	0	0	0	0	0	0	60	0
2fbdff3a5ffa99d5679bf6b482e76971	0	0	0	0	0	64	0	0	0	0	0	0	0	0	0	0	0	0
2fc0673814d0068c0b65be54068be4c4	0	0	0	0	0	18	0	0	0	0	0	0	0	0	0	0	0	0
2fc205bb93e6b2b8a16ecac5bf6eb2fb	0	0	5	0	0	0	0	0	8	0	0	0	0	0	0	0	0	0
2fd4581dc93801a053fd01ba4e7813af	0	0	0	0	0	162	0	0	0	0	0	0	0	0	0	0	0	0
2fe4f875ff53decce2a2a87af74f8052	0	0	0	0	0	0	0	0	0	0	0	32	0	0	0	0	0	0
2fe7bd838d6af38520dd706b83247532	0	0	0	0	0	0	0	0	0	0	0	112	0	0	0	0	0	0
2ffe251f8f6e8816a3789e1f5642d75a	0	0	0	0	0	0	0	0	0	0	0	18	0	0	0	0	0	0
300b71d452ab843769fc059ab54ef0a1	0	0	0	0	0	0	0	0	0	0	0	8	0	0	0	0	0	0
30211e8308db57871d383bf95abdf55a	0	0	0	0	0	0	0	0	0	0	0	113	0	0	0	0	0	0
302d8252485ac04ae60816be21a6d09b	0	0	0	0	0	0	0	10	0	0	0	0	0	0	0	0	0	0
3086b9548fd02ac514c474ead5497488	0	0	0	0	0	10	0	0	0	0	0	0	0	0	0	0	0	0
31089d54608e8a0ddda4df98a0d77bed	0	0	0	0	0	5	0	0	0	0	0	0	0	0	0	0	0	0
311824de5f07c2f201c46b62d717705a	0	0	0	0	0	0	0	0	0	0	0	12	0	0	0	0	0	0
312e9caf1709277d601b954d73dbc535	0	0	0	0	0	51	0	0	0	0	0	0	0	0	0	0	0	0
31b81127e081cf0684734fd9e89af91a	0	0	0	0	0	0	0	0	0	0	0	0	0	0	0	0	0	67
31bdce041da4d08bf4679c807079b43a	0	0	0	0	0	0	0	0	0	0	0	0	0	0	0	0	0	5
322f96183d76419455504fa5c68c4f26	0	0	0	0	0	8	0	0	0	0	0	0	0	0	0	0	0	0
324eaf50450ef5629a074331e2900c56	0	0	0	0	0	0	0	0	0	0	0	5	0	0	0	0	0	0
32fe5c3515caaa3f4f326d831ec2a159	0	0	0	0	0	0	0	0	0	0	0	46	0	0	0	0	0	0
332d56cd81952506cf5ccf351ee06a2f	0	0	10	0	0	0	0	0	14	0	0	0	0	0	0	0	0	0
3347de37a16c4c2e2dda1271c674f04c	0	0	32	0	0	0	0	0	0	0	0	0	0	0	9	0	0	0
336c1c57b5af795c419639e395b692db	0	0	0	0	0	0	0	0	0	0	0	126	0	0	0	0	0	0
3386f7a20f0d7509521607e39e9e1a40	0	0	0	0	0	30	0	0	0	0	0	0	0	0	0	0	0	0
33e002382eef34491c029bd96b1b6da4	0	0	0	0	0	422	0	0	0	0	0	0	0	0	0	0	0	0
342abb9cd71d128c5a3bad9b0a423bc0	0	0	0	0	0	0	0	0	0	0	0	0	0	0	0	0	39738	0
344d8ea2eb8e16b2fc3c78745d584fe8	0	0	0	0	0	5	0	0	0	0	0	0	0	0	0	0	0	0
3486e1fefc854ce3c78e34eca4cd05f4	0	0	0	0	0	0	0	0	0	0	0	0	0	0	0	0	26	0
34b043ffaa4fc686043fda596eb14cb4	0	0	0	0	0	0	0	0	0	0	0	0	0	0	40	0	0	0
35085b512d0073239b774326249751dd	0	0	0	0	0	487	0	0	0	0	0	0	0	0	0	0	0	0
35441648d07733a407d37dc5d1161ffb	0	0	0	0	0	14	0	0	0	0	0	0	0	0	0	0	0	0
356108ee2255733906436eb977e94e69	0	0	18	0	0	21	0	0	0	0	0	0	0	0	9	0	0	0
3598cdd68347d4ff2eaf32a8125c043b	0	0	0	0	0	96	0	6	0	0	0	0	0	0	0	0	0	0
35b988df188215fd2ce62521f61c18c4	0	0	0	0	0	0	0	0	0	0	0	62	0	0	0	0	0	0
361423f7426a3c5d8494043c1b987de1	0	0	0	0	0	2	0	0	0	0	0	0	0	0	0	0	0	0
3626521c17973625c2d424442bf70dab	0	0	0	0	0	9	0	0	0	0	0	0	0	0	0	0	0	0
3677b876a62ace90d69c5a99f8168ce9	0	0	0	0	0	0	0	0	0	0	0	68	0	0	0	0	0	0
3698563f1802ec6ee584075aca2b5cf1	0	0	0	0	0	0	0	0	0	0	0	19	0	0	0	0	0	0
37185205d60c06fdf3ba1a92641f7a3a	0	0	6	0	0	0	0	0	0	0	0	0	0	0	0	0	0	0
377f7009c5757c048fa92fdfcc740fd0	0	0	0	0	0	197	0	0	0	0	0	0	0	0	0	0	0	0
37d2250aa6087868016b9fe329636f49	0	0	0	0	0	0	0	0	0	0	0	0	0	0	25	0	0	0
38265ea87bea0ce86a6b7d08ce444dec	0	0	53	0	0	0	0	0	0	0	0	0	0	0	0	0	0	0
3855a66df3ea6d4a4c7d26efc9637028	0	0	0	0	0	95	0	0	0	0	0	0	0	0	0	0	0	0
3879a9066d9d13d9ab661ce42a17dc36	0	0	0	0	0	197	0	19	0	0	0	0	0	0	0	0	0	0
38917435bfa284291dd352cccc1c9fa5	0	0	77	0	0	0	0	0	90	0	0	0	0	0	42	0	13	20
38b357d701b77a830c973458c7eb861f	0	0	0	0	0	0	0	0	0	0	0	76	0	0	0	0	0	0
392d2c01e8ba9e5c14c50bf67432eaa0	0	0	0	0	0	21	0	0	0	0	0	0	0	0	0	0	0	0
394aa235ff1ba4b2a31e28990772682f	0	0	0	0	0	0	0	0	0	0	0	0	6	0	0	0	0	0
39953632cac69f136947f646d8fd827f	0	0	0	0	0	2	0	0	0	0	0	0	0	0	0	0	0	0
39be9d942af18cb0e75af423a57c5eb4	0	0	0	0	0	0	0	0	0	0	0	59	0	0	0	0	0	0
39e7e1839a5bdd974e9f425ea7c59585	0	0	0	0	0	0	0	0	0	0	0	46	0	0	0	0	0	0
3a3a79696ff6bdb3c5b7b5d63490d16b	0	0	196	0	0	0	0	0	0	0	0	0	0	0	0	0	0	0
3a6a69257688949d7d2190926eca12ac	0	0	0	0	0	0	0	0	0	0	0	0	0	17	0	0	0	0
3a76ad9acf917165896c506a18c13282	0	0	0	0	0	0	0	0	0	0	0	175	0	0	0	0	0	0
3a9a7c1c1ce24adeef1ccfd55d39df61	0	0	40	0	0	31	0	0	62	0	0	0	0	0	18	0	20	0
3ad180581b6fd22fe7a1924ab662b07b	0	0	0	0	0	26	0	0	0	0	0	0	0	0	0	0	0	0
3aef591429f79d81235f420614765952	0	0	0	0	0	114	0	0	0	0	0	0	0	0	0	0	0	0
3b0187f77da999d4d30ebcfdf5afa327	0	0	0	0	0	3	0	0	0	0	0	0	0	0	0	0	0	0
3b545270698a243f9f42614cee7f0a4e	0	0	61	0	0	0	0	0	77	0	0	0	0	0	23	0	0	0
3b610ed98846030ec903f5dc6cce2266	0	0	0	0	0	0	0	0	0	0	0	117	0	0	0	0	0	0
3b7797f8e0ee4c37069c4127e6808881	0	0	24	0	0	0	0	0	0	0	0	0	0	0	0	0	0	0
3bd2d2c108f600cdd2a8985bddc2c2bb	0	0	0	0	0	0	0	0	0	0	0	69	0	0	0	0	0	0
3bd345442aaf5d7709da6f285bdb0f92	0	0	0	0	0	0	0	0	0	0	0	17	0	0	0	0	0	0
3c34f065a9076eb2ca956e5592de69f5	0	0	0	0	0	0	0	0	0	0	0	247	0	0	0	0	0	0
3c667bdf926a7c5787d89fc2ac00d038	0	0	0	0	0	8	0	0	0	0	0	0	0	0	0	0	0	0
3c850849a5921440aac4b253f0f1a122	0	0	0	0	0	0	0	0	0	0	0	0	0	0	12	0	0	0
3c9fa45dab1f2552b02b67f4c65631ad	0	0	0	0	0	21	0	0	0	0	0	0	0	0	0	0	0	0
3cbc14d24cc659b95e22e5dfb267941e	0	0	0	0	0	0	0	0	0	0	0	19	0	0	0	0	0	0
3ce70173cb1bbba3c02ad99b49b4a356	0	0	0	0	0	29	0	0	0	0	0	0	0	0	0	0	0	0
3d0fb83502adf9fe1ff4ddadcca6db52	0	0	0	27	0	0	0	0	0	0	0	0	0	0	0	0	0	0
3d3504c16d9d59128204a524c499126e	0	0	0	0	0	0	0	0	0	0	0	35	0	0	0	0	0	0
3d350e59b62feffe2782108d12b9d121	0	0	62	0	0	0	0	0	42	0	0	0	0	0	21	0	0	0
3d431c3a99fe0bc354a625ab3c216f9f	0	0	0	0	0	0	0	0	0	0	0	0	0	0	0	0	0	9
3d79f4a38e9e1040a10cf488131165ac	0	0	0	0	0	0	0	0	0	0	0	20	0	0	0	0	0	0
3dda2d35927ea61fe68a3ca6132c38fc	0	0	8	0	0	0	0	0	0	0	0	0	0	0	0	0	0	0
3e79ab61eb373338675692f1e8b1ed65	0	0	0	0	0	0	0	0	0	0	0	33	0	0	0	0	0	0
3e824e9c68cf37728b9c879d0c5ba855	0	0	0	0	0	0	0	0	0	58	0	0	0	0	0	78	89	0
3ea8661a294a90cc7d685c8084ba9e9f	0	0	20	0	0	0	0	0	18	0	0	0	0	0	30	7	0	9
3ede424bf9212c832749132b29684071	0	0	0	0	0	9	0	0	0	0	0	0	0	0	0	0	0	0
3f05644cce33a3ec1ea1c0a4fb5e882b	0	0	0	0	0	456	0	0	0	0	0	0	0	0	0	0	0	0
3f7a03877f36b0e7fc402568523578b7	0	0	0	0	0	0	0	0	0	0	0	13	0	0	0	0	0	0
3fd83dc8c85ca6a041b30d2b014507d9	0	0	0	0	0	48	0	0	0	0	0	0	0	0	0	0	0	0
3ff221d523aa60c0757f1b1742f70c03	0	0	0	0	0	11	0	0	0	0	0	0	0	0	0	0	0	0
40322ab2d7e6e41ff6d9ea7065092c90	0	0	0	0	0	0	0	0	0	0	0	0	0	0	0	0	11	0
407e6130e61411580bdaba15f0f0ac2a	0	0	0	0	0	0	0	0	0	0	0	6	0	0	0	0	0	0
40d41fc0b3b02e2fbe9aa66977dda744	0	0	16	0	0	0	0	0	19	0	0	0	0	0	9	0	0	10
40fddc34191a977eb30e35246f049782	0	0	0	0	0	0	0	0	0	0	0	92	0	0	0	0	0	0
4133ba8cb96787e6969ec90564f96176	0	0	0	0	0	0	0	18	0	0	0	0	0	0	0	0	0	0
413dbe95ee01a2c5fb0d3738ef8fb298	0	0	0	0	0	0	0	12	0	0	0	0	0	0	0	0	0	0
414e3936a90251b0c01919ca46cd774b	0	0	0	0	0	0	0	0	0	0	0	8	0	0	0	0	0	0
41609a5ccf470fdb33eb1d432cfb8b0c	0	0	0	0	0	10	0	0	0	0	0	0	0	0	0	0	0	0
418e2d132c75554694f11c03890fdc47	0	0	0	0	18	0	0	0	0	0	0	0	0	0	0	0	0	0
41c77844aeadc1ae972d2f3b8583fabd	0	0	0	0	0	3	0	0	0	0	0	0	0	0	0	0	0	0
41ca2b1ae09b341863ddc5e2dad3571b	0	0	0	0	0	0	0	5	0	0	0	0	0	0	0	0	0	0
420240d37c39e0cdde2e0cdfe827e301	0	0	0	0	0	0	0	0	0	0	0	15	0	0	0	0	0	0
42c4e6485d19e13bf7cca2968914defa	0	0	0	0	0	479	0	0	0	0	0	0	0	0	0	0	0	0
42c891ff36f1b1af6ba33af0a59abf41	0	0	0	0	0	12	0	0	0	0	0	0	0	0	0	0	0	0
42eff19d06b7d03a018d956b006e120d	0	0	0	0	0	285	0	16	0	0	0	0	0	0	0	0	0	0
42f62067614961dfd29588f03d0ebf62	0	0	0	0	0	0	0	0	0	0	0	0	0	0	0	0	104	0
42fee485ac8e2d02dfc155b5165db28c	0	0	2	0	0	0	0	0	0	0	0	0	0	0	0	0	0	0
4322d748f12f8e3e9eda60d5809c4a3f	0	0	9	0	0	0	0	0	0	0	0	0	0	0	0	0	0	0
43ee52b8c11257e6a81806a6a9a54d1b	0	0	0	0	0	39	0	0	0	0	0	0	0	0	0	0	0	0
441399dcf083d5533a4b711c4d9104d4	0	0	0	0	0	0	0	0	18	0	0	0	0	0	0	0	0	0
4415c7d9a822fed282b326414eff5ad5	0	0	14	0	0	0	0	0	0	0	0	0	0	0	0	0	0	0
4476d7a731b25464a217a6dcfccbafe3	0	0	58	0	0	0	0	0	42	0	0	0	0	0	34	0	0	0
448c95f156d246a187deae58a29a42d0	0	0	0	0	0	0	0	0	0	0	0	516	0	0	0	0	0	0
44cc69562dd51240eb6dff71eb038e1f	0	0	0	0	0	14	0	0	0	0	0	0	0	0	0	0	0	0
44d7f365edfbf23eaa221046ae4102c8	0	0	0	0	0	85	0	0	0	0	0	0	0	0	0	0	0	0
457050b73c19a0a49357cfd62a8d872b	0	0	0	0	0	0	0	0	11	0	0	0	0	0	0	0	0	0
458a09a0a048f84df7a00b4ba2bc8c9c	0	0	0	0	0	0	0	0	0	0	0	19	0	0	0	0	0	0
459f2f9e365d35af8f01149000d83381	0	0	0	0	0	0	0	0	0	0	0	0	0	39	0	0	0	0
464ccda056daef1322beaec7980e0200	0	0	62	0	0	0	0	0	108	10	0	0	0	0	37	0	10	10
465ce8f6964279d222b04151b2f56eaa	0	0	0	0	0	0	0	0	294	0	0	0	0	0	183	0	0	44
468233d05041422abf907ee367da2860	0	0	0	0	0	87	0	0	0	0	0	0	0	0	0	0	0	0
46b59ebbb17033b676a8dba984013da1	0	0	0	0	0	417	0	0	0	0	0	0	0	0	0	0	0	0
46f1eb77b408c907fd14357f3497cff7	0	0	0	0	0	0	0	0	0	0	0	0	0	0	0	0	19	0
471129c90d5e6b171b92ddbbdb99c037	0	0	0	0	0	0	0	0	0	0	0	289	0	0	0	0	0	0
4736ada29a7b4ac513b98941dcf26be0	0	0	0	0	0	0	0	0	0	0	0	39	0	0	0	0	0	0
477e4a5d3cbc893be6bc24fed106b948	0	0	0	0	0	0	0	0	5	0	0	0	0	0	0	0	0	0
47a1c0986628ee0dc27933e8e68be6c0	0	12	0	0	0	0	0	0	0	0	0	0	0	0	0	0	0	0
47ade4ae5f5f6b8f456e8e9ded89a3c8	0	0	0	0	0	141	0	11	0	0	0	0	0	0	0	0	0	0
4817992097128ad9ee8a42909bb9f108	0	0	0	0	0	36	0	0	0	0	0	0	0	0	0	0	0	0
4831e8ee67078b0f7ecbd226337c48ab	0	0	0	0	0	0	0	0	0	0	0	294	0	0	0	0	0	0
483ec52077431bd04eda4ea52ca9941b	0	0	21	0	0	0	0	0	0	0	0	0	0	0	0	0	0	0
487213f87c5469abac3e131745244275	0	0	0	0	0	0	0	13	0	0	0	0	0	0	0	0	0	0
4918ed86c45e94ee49ef8d76d30ee883	0	0	0	0	0	27	0	0	0	0	0	0	0	0	0	0	0	0
4921eb26704792d35d8ec8bd68e5631a	0	0	0	0	0	0	0	6	0	0	0	0	0	0	0	0	0	0
495eae45a123282c749d0705994406c9	0	0	0	0	0	0	0	0	0	0	0	0	881	0	0	0	0	0
496e36ee414126b0650be7838e624b9b	0	0	0	0	0	0	0	0	0	0	0	13	0	0	0	0	0	0
496f942335f0cdac8db2e069ceca1f8a	0	0	0	0	0	0	0	0	0	0	0	18	0	0	0	0	0	0
49932376f50e2b46dcb7d342ed86dc61	0	0	7	0	0	0	0	0	0	0	0	0	0	0	0	0	0	0
4a0d0f7b10439cd43a0415ab628752d8	0	0	0	0	0	0	0	0	0	0	0	47	0	0	0	0	0	0
4a7859a8c5dc74a2cafb56a368cdc14c	0	0	0	0	0	0	0	0	0	0	0	6	0	0	0	0	0	0
4b1b432ff76ba542a79cf0c0d7759eee	0	0	0	0	0	0	0	14	0	0	0	0	0	0	0	0	0	0
4b1bef0563fedc917c412bf776f8c764	0	0	0	0	0	53	0	0	0	0	0	0	0	0	0	0	0	0
4b2380d9c139d4eabe1c21d5090a1c4d	0	0	0	0	0	0	0	0	0	0	0	0	0	0	0	0	61	0
4b9700114e084a21d606ec0123d29450	0	0	0	0	0	0	0	0	0	0	0	18	0	0	0	0	0	0
4b98bd89af580474b12e7db075e24da3	0	0	289	0	0	0	0	0	240	0	0	0	12	0	0	0	0	32
4bbe35fdabd1bbd06bb708a26eeb7469	0	0	0	0	0	0	0	0	0	0	0	23	0	0	0	0	0	0
4bc3c7d98b0eec83a48c8ad20a5a978a	0	0	0	0	0	99	0	2	0	0	0	0	0	0	0	0	0	0
4c7111838bc14e053440331f528cb7d1	0	0	0	0	0	13	0	0	0	0	0	0	0	0	0	0	0	0
4c83d62797209fe59220533bc5d811a4	0	0	0	0	0	0	0	0	0	0	0	92	0	0	0	0	0	0
4c8b886a33cc879792bd64479e6fb80f	0	0	0	0	0	0	0	0	0	0	0	95	0	0	0	0	0	0
4ca7b74768a31d35caf78742e1076232	0	0	0	0	0	63	0	0	0	0	0	0	0	0	0	0	0	0
4cce7721b7590e63c00ac46ee35c2269	0	0	0	0	0	0	0	0	0	0	0	6	0	0	0	0	0	0
4d27581326399745896eae3ef505954b	0	0	0	0	33	0	0	0	0	0	0	0	0	0	0	0	0	0
4d4c45b103ebbe54b8e6a40389aedb3e	0	0	0	0	0	0	0	0	0	0	0	23	0	0	0	0	0	0
4d5e2f3ef4b4564c38f432834c253663	0	0	0	0	0	0	0	0	0	0	0	4	0	0	0	0	0	0
4d83d4fac9bb86a672d8d82a36a87eae	0	0	0	0	0	0	0	0	0	0	0	0	0	0	0	0	5	0
4dc525347b918d4ca1454b50a6f5a4b1	0	0	0	0	0	0	0	0	25	0	0	0	0	0	0	0	0	0
4e050b96c8f2c752ecc70147c5348783	0	0	0	0	0	35	0	0	0	0	0	0	0	0	0	0	0	0
4e13f45d148553a0955371c0a44e79b7	0	0	0	0	0	0	0	0	2	0	0	0	0	0	0	0	0	0
4e6422ea68859e3229e825e48d474c4b	0	0	0	0	0	0	0	0	0	0	0	0	0	0	8	0	0	0
4e9404e7b40cce798b8b15ccc513b8b9	0	0	0	0	0	443	0	0	0	0	0	0	0	0	0	0	0	0
4ed0984f777745aa22a32d385a1abfd6	0	0	5	0	0	0	0	0	7	0	0	0	0	0	0	0	0	2
4eda285f36c6c094f91fea94be2e82f2	0	0	0	0	0	10	0	0	0	0	0	0	0	0	0	0	0	0
4ef61b22ecfa0c1a2ac1670cee8d8f3a	0	0	107	0	0	0	0	0	0	0	0	0	0	0	0	0	0	0
4f118b5bf99d81523971b866b7898892	0	0	0	0	0	0	0	0	0	0	0	12	0	0	0	0	0	0
4f6c3ffce74b5b5ba59ca847b11faf7e	0	0	0	0	0	0	0	0	0	0	0	0	0	0	0	0	0	4
4f6f0756652911825ceb86e8ea455027	0	0	0	0	0	74	0	0	0	0	0	0	0	0	0	0	0	0
4f943f9a80b5fcdb5f698830c748acbc	0	0	0	0	0	0	6	0	0	0	0	0	0	0	0	0	0	0
4f9e41bfcc316d3f68a9660d16a8f4c1	0	0	0	0	0	86	0	0	0	0	0	0	0	0	0	0	0	0
4f9e45e47dc71b8aa1c6b0594b9341f6	0	0	0	0	0	0	0	0	0	0	0	0	0	0	4	0	0	0
5018a55ab5479bdec9092fe0d50f3729	0	0	0	0	0	0	0	0	0	0	0	0	0	19	0	0	0	0
50324a36b945c2a1090e6ab27cc75fc2	0	0	0	0	0	48	0	0	0	0	0	0	0	0	0	0	0	0
5043ed2a5acf072fff23fc22621f198f	9	0	0	0	0	0	0	0	0	0	0	0	0	0	0	0	0	0
50910c35ef22eedbb71a10a5f1c4b149	0	0	0	1090	0	0	0	0	0	0	0	0	0	0	0	0	0	0
50a6c08cf6bfc60ec320fc4a536a46ed	0	0	0	0	0	61	0	0	0	0	0	0	0	0	0	0	0	0
513948b2648613da060909e41078befa	0	0	0	0	0	0	0	0	0	0	0	0	0	0	0	0	0	4
517d9be0aa57d9330bc43b3ec04a38c4	0	0	0	0	0	0	0	0	0	0	0	20	0	0	0	0	0	0
517f1ecc1c4506fb53c1391b09f86fa9	0	0	0	0	0	0	0	0	0	0	0	13	0	0	0	0	0	0
519aedee7c2192e821e91f5ce4ee89b5	0	0	0	0	0	0	0	0	0	0	0	10	0	0	0	0	0	0
519d7d28112ad51d34af3fd0b0a51ba9	0	0	0	0	0	0	0	0	0	0	0	0	0	0	0	0	20	0
51ab4bf0406680d38ca466be4121e83f	0	0	0	0	0	0	0	0	0	0	0	343	0	0	0	0	0	0
524d7e171db29a43d496f106840f4e25	0	0	0	0	0	18	0	0	0	0	0	0	0	0	0	0	0	0
5264de2fc275880e061067808b6057b9	0	0	0	0	0	11	0	0	0	0	0	0	0	0	0	0	0	0
526eeb2afe6e0db226a346e859a5a7e1	0	0	0	0	0	47	0	0	0	0	0	0	0	0	0	0	0	0
527251965d96e75505d4ad3f6eb9b17f	0	0	7	0	0	0	0	0	3	0	0	0	0	0	0	0	0	0
52d6f8ac28614db5cbf9479d11236f28	0	0	0	0	0	0	0	0	0	0	0	14	0	0	0	0	0	0
5326eb64afad3ec5c7f061bfa0ba7011	0	0	0	0	0	0	0	0	0	0	0	12	0	0	0	0	0	0
534b4fefe590d5d35dce463e262053d1	0	0	0	0	0	0	0	0	0	0	0	64	0	0	0	0	0	0
5353f2f484b3791e40758926674736dc	0	0	0	0	0	0	0	0	0	0	0	11	0	0	0	0	0	0
5365ae2437769d1b80dedaf40b71e734	0	0	0	0	0	140	0	0	0	0	0	0	0	0	0	0	0	0
537027ddd3cbc1456f296e95989e96bb	0	0	0	0	0	0	0	0	0	0	0	0	0	0	0	3	0	0
53b4bbc6943472c70e78644325f96f27	0	0	0	0	0	22	0	0	0	0	0	0	0	0	0	0	0	0
542827fa68ac0494dece7069083de92b	0	0	11	0	0	0	0	0	0	0	0	0	0	0	0	0	0	0
544891c2925d757815b214122552be31	0	0	0	0	0	0	0	0	4	0	0	0	0	0	0	0	0	0
54a4940cdf5b3e48450b01738345aed8	0	0	0	0	0	13	0	0	0	0	0	0	0	0	0	0	0	0
54bd4498ac28866c68e5ac9383ff0bb2	0	0	0	0	0	242	0	10	0	0	0	0	0	0	0	0	0	0
552c203f24b7bfc398c463ebc94132b7	0	0	0	0	0	0	0	0	0	0	0	0	0	0	0	16	0	0
5534d3ec48d898cb985941b61820a23c	0	0	0	0	0	0	0	0	0	0	0	0	0	0	11	0	0	0
554bfc8892a07a732243918197ee82d0	0	0	0	0	0	199	0	0	0	0	0	0	0	0	0	0	0	0
55d501d0e3391220226f8ae8358e5138	0	0	0	0	0	0	0	0	0	0	0	67	0	0	0	0	0	0
565d2830932b6905561b19634deed04a	0	0	0	0	0	0	0	0	0	0	0	43	0	0	0	0	0	0
567ce787136315394c4d82fe763eb513	0	0	0	0	0	34	0	0	0	0	0	0	0	0	0	0	0	0
569fa049149785b17af999e51c19044d	0	0	0	0	0	41	0	0	0	0	0	0	0	0	0	0	0	0
56b10ab092499b042bb8162d4da4eeca	0	0	0	0	0	0	0	0	0	0	0	19	0	0	0	0	0	0
56c1b19606f7a4b54d85828fbcdf9252	0	0	11	0	0	0	0	0	14	0	0	0	0	0	0	4	0	0
56cc15f93515881cbfaa9ab9f9c2e585	0	0	11	0	0	0	0	0	13	0	0	0	0	0	0	0	0	0
56e682de1f6c5d634f94f270dd6d3727	0	0	0	0	0	0	0	0	0	0	0	68	0	0	0	0	0	0
56fe79f8fd79dcd6cfd5413642f91006	0	0	0	0	0	27	0	0	0	0	0	0	0	0	0	0	0	0
573ebaeeb1f3d83873ae3cb8e59aaf49	0	0	0	0	0	0	0	0	0	0	0	15	0	0	0	0	0	0
57ba02cad2452dd8cf2aad5a0d583068	0	0	0	0	0	0	0	0	0	0	0	2	0	0	0	0	0	0
57bfbcc6248f3685ede995cca6631f9d	0	0	0	0	0	477	0	0	0	0	0	0	0	0	0	0	0	0
583896cfc6d3b459216e6424b38dea78	0	0	0	0	0	14	0	0	0	0	0	0	0	0	0	0	0	0
588a15e99a9faa48c3ba2a7341bac21a	0	0	0	0	0	6	0	0	0	0	0	0	0	0	0	0	0	0
58b5251fac4d1e1f03fc7faa69c4055b	0	0	0	0	0	0	0	0	0	0	0	0	0	0	26	0	0	0
58ca462d607e91442245139aaf4f693b	0	0	0	0	0	44	0	0	0	0	0	0	0	0	0	0	0	0
590e325ac7d88345ce6771cf6bf6f10e	0	0	0	1201	0	0	0	0	0	0	0	0	0	0	0	0	0	0
593feae6b096597b7b48c1887ca64aa9	0	0	0	0	0	0	0	0	0	0	0	296	0	0	0	0	0	0
595cb582b675dbb54ce28b424ce762d2	0	0	0	0	0	0	0	0	0	0	0	5	0	0	0	0	0	0
59a62271778990447068bb405bee574e	0	0	3	0	0	0	0	0	0	0	0	0	0	0	0	0	0	0
59d0db900140ac3929cd44ee1aa482ca	0	0	0	0	0	30	0	0	0	0	0	0	0	0	0	0	0	0
5a15c8c3743e746686c74cb88973e496	0	0	0	0	0	6	0	0	0	0	0	0	0	0	0	0	0	0
5a5cdeaa7d76c71ca96b97f8b82f88e1	0	0	0	0	0	170	0	0	0	0	0	0	0	0	0	0	0	0
5ab288f52621f20dd22fa2c4468a627c	0	0	21	0	0	0	0	0	0	0	0	0	0	0	11	0	0	0
5aba8cf951cca8f6c4b09e8f8dcac6eb	0	0	22	0	0	0	0	0	19	0	0	0	0	0	17	0	0	0
5ac99a875ade8a4cd05ffcd71fb851b8	0	0	0	0	0	0	0	0	0	0	0	0	0	0	6	0	0	0
5ad26c584b7fc5a9cfaa11c4e96fccd5	0	0	0	0	0	0	0	0	0	0	0	0	0	8	0	0	0	0
5af1919e9e0e755a99ee9ad24e57bf53	0	0	0	9	0	0	15	42	0	0	0	0	0	0	0	0	0	0
5b0ff07840804b7746daa2f8f01af270	0	0	0	0	0	117	0	0	0	0	0	0	0	0	0	0	0	0
5b7aeb501781686e3efd768037a43701	0	0	0	0	0	155	0	16	0	0	0	0	0	0	0	0	0	0
5b8afe6e77effe4202969b3683feb66d	0	0	0	0	0	0	0	0	0	0	0	0	0	30	0	0	0	0
5b9befbcbfa5db278ca114177e8e5be7	0	0	2	0	0	0	0	0	0	0	0	0	0	0	0	0	0	0
5ba2a1587792b6999473765a0a64be2a	0	0	0	0	0	0	0	0	0	0	0	0	0	0	0	0	2702	0
5c0f6751838f361e2842312dd0d8a721	0	0	0	0	0	0	0	0	0	0	0	18	0	0	0	0	0	0
5c4d74ef7b1684664357d5811605ecd4	0	0	0	0	0	0	0	0	0	0	0	19	0	0	0	0	0	0
5cc93e470e26cc16026c1f75a52d0696	0	0	0	0	0	142	0	0	0	0	0	0	0	0	0	0	0	0
5d600791530759fbbaf0889d5c279816	0	0	74	0	0	0	0	0	0	0	0	0	0	0	0	0	0	0
5dcccb9195a231db4a821372bd352501	0	0	0	0	0	0	0	0	0	0	0	6	0	0	0	0	0	0
5e04666749307f46c19b6a00568f35fe	0	0	11	0	0	0	0	0	0	0	0	0	0	0	0	0	0	0
5e3f8a1ddeb5292a71a0b2ce65e8b3dc	0	0	0	0	0	0	0	0	0	0	0	13	0	0	0	0	0	0
5edb70da386fa78ef00c57082127052f	0	0	0	0	0	13	0	0	0	0	0	0	0	0	0	0	0	0
5f565b6a2a0c6e22d4a481d79793ff60	0	0	0	0	0	0	0	0	0	0	0	18	0	0	0	0	0	0
5f5fe5d78026f5c415e90db90db3f3fa	0	0	27	237	0	0	0	0	0	0	0	0	0	0	0	0	0	0
5f748f1b5bca5246a1c20c272127c1ce	0	0	0	0	0	10	0	0	0	0	0	0	0	0	0	0	0	0
60086e5a8967b2a03033f988c171f72f	0	0	31	0	0	0	0	0	20	0	0	0	0	0	0	0	0	0
6012687fe6933f2951bdc9ff2b5f4679	0	0	0	0	0	68	0	0	0	0	0	0	0	0	0	0	0	0
602ee052bc5fadb6768b2b5544ca6ff7	0	0	22	0	0	0	0	0	16	0	0	0	0	18	0	6	0	0
60371eda9cbde559faa7af5dfb3b38f3	0	0	0	0	0	0	0	0	0	0	0	169	0	0	0	0	0	0
605b978643b7bcdb64be66e7ef343f48	0	0	0	0	0	0	0	0	0	0	0	296	0	0	0	0	0	0
60a52a2c06485b86d543d3c60cbf9950	0	0	0	0	0	0	0	0	0	0	0	0	0	17	0	0	0	0
60bd148f3b8ea0685549cf47ab847b0b	0	0	0	0	0	0	0	0	0	0	0	35	0	0	0	0	0	0
60d471c016a36066958d43a701be09e2	0	0	0	0	0	0	0	0	0	0	0	0	0	0	10	0	0	0
60d9eef6e6ded0634bdb218b01536963	0	0	0	0	0	0	0	0	0	0	0	130	0	0	0	0	0	0
610591c7507e20de68e8538135014e0b	0	0	0	0	0	0	0	0	0	0	0	9	0	0	0	0	0	0
610ff92d7acb44ba47f0497447296a25	0	0	0	0	0	0	0	112	0	0	0	0	0	0	0	0	0	0
61aa5ccdf3a830c750832be9299e1e60	0	0	0	0	0	0	0	0	0	0	0	5	0	0	0	0	0	0
61b2c0ae98018818ad37b758911ac031	0	0	0	0	0	0	0	0	0	0	0	49	0	0	0	0	0	0
61b44b35dd901035b9e0c53b1c6988a5	0	0	0	0	0	0	0	0	0	0	0	5	0	0	0	0	0	0
620a491d435b02446e9f4e511b6dc748	0	0	35	768	0	0	0	0	0	0	0	0	0	0	0	0	0	0
623573d6bf493e293b6e5073e8aef043	0	0	17	0	0	0	0	0	16	0	0	0	0	0	7	0	0	0
627e2f833526cc1eae1801a3e7f7a4e2	0	0	0	0	0	20	0	0	0	0	0	0	0	0	0	0	0	0
630737a77d56ce2245c4af0170e802df	0	0	0	0	0	8	0	0	0	0	0	0	0	0	0	0	0	0
632192174c60e9217d64efada2e8c2cf	0	0	6	0	0	0	0	0	0	0	0	0	0	0	0	0	0	0
63d795dda6b294ed3372ef9746e0ed65	0	0	0	0	0	0	0	0	15	0	0	0	0	0	0	0	0	0
64790eba4c504484e289f2aa448608e4	20	0	0	29	0	0	59	144	0	0	0	0	0	0	0	0	0	0
64ac1f426e86525ce65e924ac2b02f35	0	0	5	0	0	0	0	0	0	0	0	0	0	0	0	0	0	0
65bba61dc313a01f0833fa98b59f013e	0	0	0	0	0	0	0	0	6	0	0	0	0	0	0	0	0	0
666197e14509abb8ba77ed680ed63692	0	0	0	0	0	0	0	0	0	0	0	0	3	0	0	0	0	0
66ce75a8519c6862ab44ee618a8ebe3b	0	0	0	0	0	0	0	0	4	0	0	0	0	0	0	0	0	0
6701223616eba8abcc683d4a22fa7536	0	0	17	0	0	0	0	0	13	0	0	0	0	0	15	6	3	0
677986cf9759ca8a2417a216c8edcc45	0	0	0	0	0	139	0	0	0	0	0	0	0	0	0	0	0	0
67b40e15c8ab054156a9be3b6fd6a032	0	0	0	0	0	0	0	0	24	0	0	0	0	0	0	0	0	0
67b9b1cf098403e0dfc7a377c6168dd9	0	0	0	0	0	0	0	0	0	0	0	0	0	0	0	0	26	0
67e3ef07dfb75ff204f0cb083fdf7e88	0	0	0	0	0	8	0	0	0	0	0	0	0	0	0	0	0	0
6819b73b0ee4fa11a2e7e21c4e1f891e	0	0	0	0	0	0	0	0	0	0	0	0	0	10	0	0	0	0
6881920c9bb35dfe286ed246078c6b32	0	0	0	0	0	3	0	0	0	0	0	0	0	0	0	0	0	0
68a5e9e62be6f541fa5157ec2d69a29f	0	0	0	0	0	0	0	0	0	0	0	38	0	0	0	0	0	0
68c65ce77d18a38e7feda0b4a01afa91	0	0	0	0	0	0	0	0	0	0	0	46	0	0	0	0	0	0
68d87b44f1914dccff7a38b00f5528f3	13	0	0	0	0	0	0	0	0	0	0	0	0	0	0	0	0	0
690efcf356c1c8fd01ce640ff27ba0b4	0	0	0	0	0	16	0	0	0	0	0	0	0	0	0	0	0	0
692083827f086939c537c2ba9a525f70	0	0	5	0	0	0	0	0	0	0	0	0	0	0	0	0	0	0
6948218700266b0f33f1bcfae3777408	0	0	0	0	0	0	0	0	0	0	0	44	0	0	0	0	0	0
69c9d510bf84fc60b55b1ac3d2acee2d	0	0	0	0	0	0	0	0	0	0	0	426	0	0	0	0	0	0
6a07c1eb6193f328a6792ccc75e569fa	0	0	0	0	0	5	0	0	0	0	0	0	0	0	0	0	0	0
6a136a616176b63a70886a6429f65937	0	0	0	0	0	0	0	0	37	0	0	0	0	0	21	0	0	0
6a2411fb89183d3ba2da534a1dfef0ce	0	0	0	0	0	0	0	0	0	0	0	10	0	0	0	0	0	0
6a5ed41cccd20f3990e4d2e1b2528e75	0	0	0	0	0	80	0	0	0	0	0	0	0	0	0	0	0	0
6b469ffdf1272cbaa32ec1671e1a3919	0	0	0	0	24	0	0	0	0	0	0	0	0	0	0	0	0	0
6b569b77f9c8bf52eee6393db3f4758d	0	0	0	0	0	0	0	0	0	0	0	99	0	0	0	0	0	0
6bd2dc08d2380fc74a403a44899ff59d	0	0	0	0	0	55	0	0	0	0	0	0	0	0	0	0	0	0
6bd8714c38e8e1438a43ba5d61198b0d	0	0	0	0	0	117	0	0	0	0	0	0	0	0	0	0	0	0
6c49fc7c9477a946ccad383fa0dd6ca8	0	0	0	0	0	0	0	0	0	0	0	0	0	0	28	0	0	0
6c892af2a3bb8b12ec6108ec3b05864d	0	0	0	0	0	9	0	0	0	0	0	0	0	0	0	0	0	0
6ca9275041bfb340658442f886e2c1ef	0	0	15	0	0	0	0	0	0	0	0	0	0	0	0	0	0	0
6cd757a950c576f418ed1fd1b8bf3a9a	0	0	0	0	0	0	0	0	0	0	0	11	0	0	0	0	0	0
6ce9abd8ad9e9da7e3066a870b574d7c	0	0	0	0	0	53	0	0	0	0	0	0	0	0	0	0	0	0
6d17fc0849558907260777d0b3574699	0	0	0	0	0	7610	0	88	0	0	0	0	0	0	0	0	0	0
6d2a21a48cdbbfc82d725e0193668386	0	0	0	0	0	18	0	0	0	0	0	0	0	0	0	0	0	0
6d2fcdc441809798ec1f9bb8578ad73d	0	0	0	0	10	0	0	0	0	0	0	0	0	0	0	0	0	0
6d3db1bb1731904bc161406b7eddf8b6	0	0	0	0	0	39	0	0	0	0	0	0	0	0	0	0	0	0
6db3e02b5fa263c17116651799ebf977	0	0	0	0	0	0	0	0	0	0	0	341	0	0	0	0	0	0
6e096bfa5cd34b23171e005541a90425	0	0	69	0	0	0	0	0	37	0	0	0	0	0	26	0	0	0
6e2771bafddb99b26ef2c11e07d5dc2f	0	0	0	0	0	0	0	0	0	0	0	441	0	0	0	0	0	0
6e3f098a8fff4d2e3b4e1289c445f292	0	0	0	0	0	0	0	0	0	0	0	245	0	0	0	0	0	0
6e46e41ce8045a05a0de9102727c29c0	0	0	34	0	0	0	0	0	30	0	0	0	0	16	0	14	0	7
6eb6e11d1806db50581151028b602555	0	0	6	0	0	7	0	5	0	0	0	0	0	0	4	0	0	0
6f17afb8d4817c33c7f241a1ac05939c	0	0	0	0	0	149	0	0	0	0	0	0	0	0	0	0	0	0
6f46af455942bb7c89af78586e1531a7	0	0	0	0	0	0	0	0	0	0	0	95	0	0	0	0	0	0
6f9dead3cc3b417242b46557a213dcf8	0	0	0	0	0	0	0	0	0	0	0	214	0	0	0	0	0	0
6fa0d4d5fadae9c03da8b6e6ba3579e4	0	0	0	0	0	0	0	0	0	0	0	683	0	0	0	0	0	0
70861f596a659178e75a07e4032cb203	0	0	0	0	0	17	0	0	0	0	0	0	0	0	0	0	0	0
70b24dc0ca3c2929851e7763cea1c27d	0	0	0	0	0	0	0	19	0	0	0	0	0	0	0	0	0	0
70d63c44a1fc728b39756885e006ae43	0	0	0	0	0	122	0	0	0	0	0	0	0	0	0	0	0	0
71087555e730e676a47ef357b2f04156	0	0	0	0	0	0	0	0	0	0	0	134	0	0	0	0	0	0
7124aad1526a525892aef3be01e49879	0	0	0	0	0	67	0	0	0	0	0	0	0	0	0	0	0	0
712f057a9d8bd792e77c4d450cd65c3d	0	0	0	0	0	128	0	0	0	0	0	0	0	0	0	0	0	0
7130b7abb5638c87d6b78244dbf215e2	0	0	0	0	0	0	0	0	8	0	0	0	0	0	0	0	0	0
717bab4301c296d796b3e5e770297189	0	0	0	0	0	7	0	0	0	0	0	0	0	0	0	0	0	0
718504836ce86841c6d73a44ba3d4062	0	0	585	0	0	0	20	0	383	22	0	0	23	81	0	203	34	57
718ff99830c449b748df7d8edeb19699	0	0	0	0	0	141	0	0	0	0	0	0	0	0	0	0	0	0
719ec1be96dd1a0456c1a4a0803042ae	0	0	0	0	0	0	0	0	0	0	0	28	0	0	0	0	0	0
71add45915627dbc3fed4605957111ed	0	0	0	0	0	49	0	0	0	0	0	0	0	0	0	0	0	0
71c06e6caadaf222fb15634006d4654f	0	0	11493	0	0	0	0	0	0	0	0	0	0	0	0	0	0	0
71cdf668752a8e2d85f797dd71228f63	0	0	26	0	0	0	0	0	0	0	0	0	0	0	0	0	0	0
7215a005cb474e46d2627fc428edfc31	0	0	0	0	0	12	0	0	0	0	0	0	0	0	0	0	0	0
72420ba5cea4ed6de33238c6ac6a1cf9	0	0	7	0	0	11	0	0	5	0	0	0	0	0	0	0	0	0
728e77e7cf13d07c1254513bd4f86b95	0	0	8	0	0	0	0	0	0	0	0	0	0	0	0	0	0	0
73790e276e1bb9472768ffc3642f1a32	0	61	0	0	0	0	0	0	0	0	0	0	0	0	0	0	0	0
73dc4f97b699da99db7daccdd2c69cc0	0	0	0	0	0	0	0	0	0	0	0	0	0	0	0	0	7	0
746bcfe583529d5d90c82ad8cfbc818f	0	0	0	0	0	0	0	0	0	0	0	9	0	0	0	0	0	0
74f8363fad5f100c702827089a0323e0	0	0	0	0	0	16	0	0	0	0	0	0	0	0	0	0	0	0
750d7138e5935805e9bc5153ac04e293	0	0	0	0	0	0	0	0	2	0	0	0	0	0	0	0	0	0
75233de8314762a6dfc569b1026a5881	0	0	0	0	0	226	0	0	0	0	0	0	0	0	0	0	0	0
7541f5553aeeeb355f472061839d2cf9	0	0	0	0	0	0	0	0	0	0	0	70	0	0	0	0	0	0
754e95aa32c802ef721da338ee3c108f	0	0	0	0	0	0	0	0	0	0	0	0	0	0	0	0	17	0
7552dc873009d2d949e8febdff7e5447	0	0	0	0	0	0	0	0	0	0	0	0	0	0	0	0	0	21
75685d670857b1235929c5ee17b25176	0	0	0	0	0	26	0	0	0	0	0	0	0	0	0	0	0	0
758dc1b83338d6b13ea5a4a36aeefec9	0	0	0	0	0	135	0	0	0	0	0	0	0	0	0	0	0	0
76289ae0fe07c802c24ed02eca731edd	0	0	0	0	0	0	0	0	0	0	0	14	0	0	0	0	0	0
76469dca54fe43bd1b6250c83c569054	0	0	0	0	0	0	0	0	0	0	0	0	0	0	0	0	28	0
76784d40ea83c1a5dd5596634282eb80	0	0	26	0	0	22	0	0	22	0	0	5	0	0	6	0	0	0
76ed6b628326ef4e386a6cbd716a3fc1	0	0	0	0	0	62	0	0	0	0	0	0	0	0	0	0	0	0
76ed742be0aab2f64c7e5365ac6f6e05	0	0	5	0	0	0	0	0	0	0	0	0	0	0	0	0	0	0
772138444eb03fcccf3db0918c6e9ec6	0	0	0	0	0	0	0	0	7	0	0	0	0	0	3	0	0	4
772241c7669470af1c017f7097b71697	0	0	0	0	0	0	0	0	6	0	0	0	0	0	0	0	0	0
7751e0dfb48587c1492be558050d6162	0	0	0	0	0	77	0	0	0	0	0	0	0	0	0	0	0	0
776bfd8604aba2d5511cf6de2356d3cb	0	0	0	0	0	0	0	0	0	0	0	0	0	0	0	4	0	0
778037bac09de5312c4c2a07695f1ce6	0	0	0	0	0	0	0	0	0	0	0	8	0	0	0	0	0	0
77822675cf843b1d36eec18b1ebadf75	0	0	26	0	0	0	0	0	10	0	0	0	0	0	0	0	13	0
77dee8e7192ea69c5a58f073f167fd2f	0	0	0	0	0	0	0	0	16	0	0	0	0	0	0	0	0	0
77e3cfaefddc25dd43f7d8ba234d34dd	0	0	0	0	0	0	0	0	0	0	0	2445	0	0	0	0	0	0
77e5a31a9b6c368147d6fa5a45686892	0	0	0	0	0	27	0	0	0	0	0	0	0	0	0	0	0	0
78026b8c1b87b78b3f0ed40126d0f23d	0	277	0	0	0	0	0	0	0	0	0	0	0	0	0	0	0	0
780847e68a7d4640ebeaa8f207aadd37	0	0	0	0	0	50	0	0	0	0	0	0	0	0	0	0	0	0
787cc485a64247662ed113aa01de6ac6	0	0	0	0	31	0	0	0	0	0	0	0	0	0	0	0	0	0
79024b388c9a39887ecd80d4fe13e82a	0	0	4	0	0	0	0	0	0	0	0	0	0	0	0	0	0	0
7908ef01f406b025fef2befa6764e333	0	0	0	0	0	29	0	0	0	0	0	0	0	0	0	0	0	0
790b848a1c12f2078940df4b8b85ae68	0	0	56	0	0	0	0	0	73	0	0	0	0	0	33	0	0	13
796102adf777455822d0509969eb280f	0	0	0	0	0	0	0	0	0	0	0	17	0	0	0	0	0	0
7979e476cb8496f7b1fd6812050ccdff	0	0	0	0	0	0	0	0	0	0	0	0	0	25	0	0	0	0
79ccfbf377fbd648dd7d64e3e2e7615d	0	0	0	0	0	119	0	0	0	0	0	0	0	0	0	0	0	0
7a3dfd8715ed23947e5fffc1cdaff725	0	0	0	0	0	3	0	0	0	0	0	0	0	0	0	0	0	0
7a5b36981b1c1a5ba937446a0306230d	0	0	0	0	0	0	0	0	0	0	0	0	0	0	0	0	82	0
7a61b3a8e5a0503f58a51a75aea62da8	0	0	0	0	0	0	0	0	0	0	0	23	0	0	0	0	0	0
7a906def1acd40090572e385b37bed7a	0	0	0	0	0	52	0	0	0	0	0	0	0	0	0	0	0	0
7b375c268b490769d1caa18739cd3928	0	0	0	0	0	0	0	0	0	0	0	0	0	0	13	0	0	0
7b44e30d60cc4dbfd56689eb716325fd	0	0	12	0	0	0	0	0	18	0	0	0	0	0	0	0	0	0
7b4bd36c599cd6c33dc4f2b962e7c5c9	0	0	22	0	0	18	0	0	19	0	0	13	0	0	9	0	0	9
7b63cee1e0fae1da95ae5f9df89bdb21	0	0	0	0	0	0	0	0	0	0	0	33	0	0	0	0	0	0
7b9d4378937a66898390b92537b67733	0	0	0	0	0	0	0	0	0	0	0	24	0	0	0	0	0	0
7bb3e9c6e5b21074bf9ff2188b359fe8	0	0	0	0	0	0	0	4	0	0	0	0	0	0	0	0	0	0
7bd66eac108b8c39d66067b853c07d29	0	0	0	0	0	0	0	0	0	0	0	11	0	0	0	0	0	0
7c4a65264f0f6636bed6d108a6672856	0	0	0	0	0	0	0	4	0	0	0	0	0	0	0	0	0	0
7c5ca82841ed74ed574e8a765ec8d882	0	0	324	0	0	0	0	0	286	0	0	0	0	0	0	0	25	0
7c88657ab24fea156ef89913b8792ccd	0	0	0	0	0	0	0	0	0	0	0	76	0	0	0	0	0	0
7cd9733483ef94f8bd4add5ca7d9a226	0	0	0	0	0	0	0	0	0	0	0	6566	0	0	0	0	0	0
7cdbed50f0aed5dd07805443c510405f	0	0	0	0	0	28	0	0	0	0	0	0	0	0	0	0	0	0
7d63bbc8a054982d3d45d65279985cd0	0	38	0	0	0	0	0	0	0	0	0	0	0	0	0	0	0	0
7d6ad793c5ab44013a578ca4c5dd8b8a	0	0	0	0	0	153	0	0	0	0	0	0	0	0	0	0	0	0
7de4fe38717a26278fff667a38e5880d	0	0	0	0	0	51	0	0	0	0	0	0	0	0	0	0	0	0
7de89239859a254e3c8c918035ae4375	0	0	28	0	0	0	0	0	19	0	0	0	0	0	17	0	0	0
7e4abc9be7bf6f44dedea27c30886ce1	0	0	0	0	0	0	0	0	0	0	0	0	0	0	0	0	12136	0
7e591d45dfdd0ca871c8e82151d7f198	0	0	0	0	0	0	0	0	0	0	0	0	0	0	0	15	0	0
7e7575948fc89f65ba3f7561d4254c36	0	0	31	0	0	0	0	0	23	0	0	0	0	0	9	0	0	5
7eded1f577b4db969f0954c485956ac0	0	0	0	0	0	14	0	0	0	0	0	0	0	0	0	0	0	0
7f5033d8552a9210a312e649ac82d25c	0	0	0	0	0	7	0	0	0	0	0	0	0	0	0	0	0	0
7f6bf31454d0092ec0af47cdc4c5aaaf	0	0	433	8	0	0	0	0	297	0	0	0	39	36	0	33	58	35
7f72671f9ac461cf1eb69a8dcb4bfb9b	0	0	0	0	0	31	0	0	0	0	0	0	0	0	0	0	0	0
7f81ac4ce796467dc6c6080f59d405a4	0	0	0	0	0	27	0	0	0	0	0	0	0	0	0	0	0	0
7fcda59d54781c386547cf51ce8a6293	0	0	0	0	0	0	0	0	7	0	0	0	0	0	0	0	0	0
8032aafe7ffdbd5f69825ec23ef31f04	0	0	0	0	0	225	0	0	0	0	0	0	0	0	0	0	0	0
804b34a55dd776fb619ab38d2a4f1656	0	0	0	0	0	0	0	0	0	0	0	59	0	0	0	0	0	0
8092e0253a99c8bdb3d34784ac88fad0	0	0	49	0	0	0	0	0	0	0	0	0	0	0	0	0	0	0
80a0def20c0e370402a5c4de06695829	0	0	0	0	0	15	0	0	0	0	0	0	0	0	0	0	0	0
80e316073e632ab26f6912e9ec15ae4b	0	0	0	0	0	0	0	0	0	0	0	38	0	0	0	0	0	0
80f9b8f3f50eeaaf1a0be963f7b3a6c4	0	0	13	0	0	0	0	0	6	0	0	0	0	0	0	0	0	0
813d3aa43c8708f34c491acc5fbd9575	0	0	0	0	0	0	0	0	0	0	0	0	0	0	0	2	0	0
816345d80ebc086dec681e1f7100da7d	0	0	0	0	0	0	10	0	0	0	0	0	0	0	0	0	0	0
8192c05c51174a54e914141b2070ec71	0	0	0	0	0	0	0	0	0	0	0	5	0	0	0	0	0	0
81a791b40e97d67aebb8878302ab3a1d	0	0	0	0	0	0	0	0	0	0	0	0	53	0	0	0	0	0
81b1b1bbaa6d09ff359619a8f8949dc7	0	0	0	0	0	49	0	0	0	0	0	0	0	0	0	0	0	0
82137f8f04ff159f9d69c30058b40206	0	0	0	11	0	0	0	0	0	0	0	0	0	0	0	0	0	0
821c18ae6bdd7a91c09ee41503d9cee4	0	0	0	0	0	0	0	0	0	0	0	0	0	7	0	0	0	0
821cb897dbf9ae36f6f4a6dd7d77cdbe	0	0	0	0	0	0	0	0	0	30	0	0	0	0	0	33	31	0
82ce317afa1d8d8c2ed4928bdd0bcbf3	0	0	0	0	0	0	0	0	0	0	0	10	0	0	0	0	0	0
83290a1ba9bdc292e30294b64a8af9db	0	0	0	0	0	0	0	15	0	0	0	0	0	0	0	0	0	0
837c6805ea56c5c97e4f31c297d8dad8	0	0	6	0	0	0	0	0	0	0	0	0	0	0	0	0	0	0
838ebace943b5f8621dc9a97f0fecdb4	0	0	0	0	0	3073	0	50	0	0	0	0	0	0	0	0	0	0
83a105482bd645b2dbd814881b8c4058	0	0	0	0	0	0	0	0	0	0	0	19	0	0	0	0	0	0
83a89b177012e6f7e8f9e51f3de1aff8	0	0	0	0	0	0	0	0	0	0	0	11	0	0	0	0	0	0
83bd52daf3ed325c26e7c5359acad0bf	0	0	75	0	0	0	0	0	45	0	0	0	0	0	0	0	0	0
83c72a5835a07f4cd60d628f608d0098	0	0	0	0	0	0	0	0	0	0	0	0	0	0	0	0	240	0
83ff3b64e526c27889d662bb75ea8ae7	0	0	0	0	0	0	0	0	0	0	0	22	0	0	0	0	0	0
8401c29a8597249a61669f061eab4d86	0	0	0	0	0	0	0	0	0	0	0	0	0	0	0	0	0	16
8427ce63f8eb69e9dabbf17f38aeac00	0	0	0	0	0	0	0	0	0	0	0	0	0	21	0	0	0	0
848a55de4990a2291c366e6a4f79234b	0	0	40	0	0	0	0	0	25	0	0	0	17	0	24	0	0	0
84a4bf0a84dbaa8d0fe12fe3e13f5d0a	0	0	71	0	0	0	0	0	60	0	0	0	0	0	21	0	0	16
84d419bbcccda8fad1d2a6b63e9abd83	0	0	0	0	0	0	0	0	0	0	0	14	0	0	0	0	0	0
84d8a075370e70929315ff5dd763fdb7	0	0	0	0	0	0	0	0	0	0	0	0	0	0	0	0	363416	0
84fcc4bd1c7ec754bfe490f3893636f5	0	0	0	0	0	0	0	0	0	0	0	0	0	0	0	0	0	82
851c815f44f3c3e45b3f3b09fd988701	0	0	0	0	0	8	0	0	0	0	0	0	0	0	0	0	0	0
8545aed0437a6987aa90ff86f38f6284	0	0	74	0	0	0	0	0	67	0	0	0	0	0	21	0	30	0
855e948e07860474ce8fd0c28afe2fec	0	0	16	0	0	0	0	0	6	0	0	0	0	0	8	0	0	0
85751fbd6a3a9c1f9c70d796ce5167d4	0	0	0	0	0	30	0	0	0	0	0	0	0	0	0	0	0	0
862dc7782edbc70b2132e0465946c3d7	0	0	0	0	0	0	0	0	0	0	0	7	0	0	0	0	0	0
863cde735130d62e8edfa3a3ec4f4b18	0	0	33	0	0	0	0	0	0	0	0	0	0	0	0	0	0	0
864fd167d0ec2682f29c304ad0633c88	0	0	9	0	0	0	0	0	10	0	0	0	0	0	0	0	0	0
866d92709cebd4902a2d30d87c6fdeaf	0	0	0	0	0	0	0	0	13	0	0	0	0	0	0	0	0	0
868dc390e5be7523de15a1255a9b090a	0	0	0	0	0	6	0	0	0	0	0	0	0	0	0	0	0	0
869fe0efe94bda48bf65186857e8efef	0	0	0	0	0	54	0	0	0	0	0	0	0	0	0	0	0	0
86c66fd5e0ace02f85dcecfa702c6c1e	0	0	0	0	0	0	0	0	0	0	0	74	0	0	0	0	0	0
874796082a4532c3bce8e2c99e76840b	0	0	0	0	0	6	0	0	0	0	0	0	0	0	0	0	0	0
887439ae1cd39e9f6e361f853ef4c49d	0	0	0	0	0	0	0	0	0	0	0	0	0	0	0	0	16	0
88960a075ad50bee3b8cef933f50d1f2	0	0	0	0	0	93	0	0	0	0	0	0	0	0	0	0	0	0
892b54209cf3711745a9b6594ff61e67	0	0	5	0	0	0	0	0	6	0	0	0	0	0	0	0	0	0
894c4e23861195a21d05b47ae1ecca4e	0	0	91	0	0	0	0	0	0	0	0	0	0	0	0	0	0	0
89532f58b5f629a088773ffb4846ebb4	0	0	0	0	0	0	0	0	0	0	0	12	0	0	0	0	0	0
8968adb10f2b140d87fe73d5ef16c874	0	0	0	0	0	94	0	4	0	0	0	0	0	0	0	0	0	0
898ea1d5504a864c20f94892b7d84644	0	0	0	0	0	9	0	0	0	0	0	0	0	0	0	0	0	0
8a3de90ea84291ba08890b45288d387f	0	0	0	0	0	252	0	0	0	0	0	0	0	0	0	0	0	0
8a503914dd4c6593cf870cebf2a7f1ef	0	0	0	0	0	17	0	0	0	0	0	0	0	0	0	0	0	0
8a562a68bbd20248282d3bda66b5fba7	0	0	0	0	0	42	0	0	0	0	0	0	0	0	0	0	0	0
8a78de41495624daad1662355d8a6af9	0	0	74	0	0	0	0	0	61	0	0	0	8	0	51	0	0	0
8ab551b81c84ac589c1bda30434e7ecc	0	0	7	0	0	0	0	0	0	0	0	0	0	0	0	0	0	0
8b07ba98c8a4e2b69eeedf684b153bac	0	0	81	0	0	0	0	0	72	0	0	0	0	0	35	0	0	16
8b7f66c0da1ec9f1366107fd646bb1e2	11	0	0	0	0	0	0	0	0	0	0	0	0	0	0	0	0	0
8b7faefdf33abbcc7e3cac670152f9ed	0	0	11	0	0	0	0	0	0	0	0	0	0	0	0	0	0	0
8b90c1c8395462bf00f259f8b37e4205	0	0	0	0	0	0	0	0	0	0	0	0	0	0	0	0	12	0
8c5e3f18e44a40ec4ce55aa3795709ca	0	0	0	0	0	0	0	0	0	0	0	70	0	0	0	0	0	0
8c7eefb12b3214cab8cf6ec78aa2ba70	0	0	29	0	0	31	0	0	46	0	0	0	0	0	16	0	0	6
8c7f92a2a1b84f086d184e83ac3cb071	0	0	12	0	0	0	0	0	0	0	0	0	0	0	0	0	0	0
8cb6d2a21d1d241408c2286687532d37	0	0	0	0	0	0	0	0	0	0	0	12	0	0	0	0	0	0
8cd672d0319f94a83bfb848d8b237be4	0	0	0	0	0	0	0	0	0	0	0	6	0	0	0	0	0	0
8cd8d63af6ccfa4ea352d35bfc91542f	0	0	0	0	0	0	9	0	0	0	0	0	0	0	0	0	0	0
8d92169602a385e0d21fdd75a7f26ecf	0	0	0	0	0	9	0	0	0	0	0	0	0	0	0	0	0	0
8e001dcb2688a37057295bd8e5364035	0	0	0	0	0	0	0	0	0	0	0	0	0	0	0	0	12986	0
8e0d8506026068fd9de974d1babca9b3	0	0	0	0	0	0	0	0	0	0	0	11	0	0	0	0	0	0
8e3c3c09e1ec845482a5cf858d24115b	0	0	0	0	0	0	0	0	0	0	0	24	0	0	0	0	0	0
8e4acc3d2ea607f51793c9eceecc96e6	0	0	10	0	0	0	0	0	0	0	0	0	0	0	0	0	0	0
8e590d86ec79bfa140278a68016180cc	0	0	0	0	0	0	0	0	0	0	0	83	0	0	0	0	0	0
8e83f61aa1153ef231ba0470dc45a5dd	0	0	0	0	0	0	0	0	0	0	0	30	0	0	0	0	0	0
8e9fb02d06996e0167e0384f3bef8a31	0	0	0	0	0	0	0	0	0	0	0	37	0	0	0	0	0	0
8ebc915768a87a70b46085f5acc8e7bf	0	0	0	0	0	0	0	0	0	0	0	0	0	0	0	0	0	27
8f02dad72833ebae70788dabb8d6cc78	0	0	0	0	0	0	0	0	0	0	0	0	0	363	0	0	0	0
8f08434a072d5dc878de6c28cd5f4c15	0	0	0	0	0	195	0	0	0	0	0	0	0	0	0	0	0	0
8f43b0f35cf2776978883cf05ad69710	0	0	0	0	0	0	0	0	0	0	0	0	0	0	0	0	139	0
8f62eb0e91e8f02f4555d29d56e69cf3	0	0	50	0	0	0	0	0	37	0	0	0	0	0	0	0	0	0
8f870661e52b5a4dd2f734bf21752f8f	0	0	0	0	0	0	0	0	0	0	0	0	0	0	0	0	0	8
8f8f7c4e578a39afcda8d1dcd258bf2f	0	0	0	0	0	131	0	0	0	0	0	0	0	0	0	0	0	0
90089b30ff97b268856ec0f9471ac95a	0	0	0	0	0	0	0	0	0	0	0	119	0	0	0	0	0	0
905712f2b42b9f6e1b550db4e2cd3753	0	0	0	0	0	0	0	0	0	0	0	317	0	0	0	0	0	0
905ba312606e7bd8aa103d736c70356b	0	0	0	0	0	0	0	0	0	0	0	625	0	0	0	0	0	0
907e44d13286ec517f0eda2e599e46ac	0	0	0	0	0	20	0	0	0	0	0	0	0	0	0	0	0	0
90a080d8c75448d3b73a81071a7e9f44	0	0	0	0	0	0	0	0	0	0	0	92	0	0	0	0	0	0
90bf2dbcd56b91e25a8ed7c443ea7967	0	0	20	0	0	0	0	0	0	0	0	0	0	0	0	0	0	0
90ceb33afdc89454af7182d2000bb393	0	0	0	0	0	0	0	0	0	0	0	0	0	0	0	0	2	0
91962253d01f803d13f68542af585a84	0	0	15	0	0	0	0	0	22	0	0	0	0	0	5	0	0	0
92115fb4db21f3582ef76cd22b54534c	0	0	0	0	0	0	0	0	0	0	0	2	0	0	0	0	0	0
9224b0acf16a1fee8403b07cbfba3b69	0	0	13	0	0	0	0	0	0	0	0	0	0	0	0	0	0	0
9243e78ed28ecc4918c225446d80239b	0	0	0	0	0	0	0	0	0	0	0	0	0	0	0	0	25	0
9259389565acd3427e39d4fc25c255d3	0	0	0	0	0	73	0	0	0	0	0	0	0	0	0	0	0	0
92a550da584b5bfb7aa61a3aea2846ca	0	0	17	0	0	0	0	0	14	0	0	0	0	0	9	0	0	0
9359bda1e1b8cbb9cce9422a335a9a58	0	0	0	0	0	14	0	0	0	0	0	0	0	0	0	0	0	0
936878b8bfc2c1afc650367a43903b93	0	0	0	0	0	0	0	0	19	0	0	0	0	0	0	0	0	0
93887356cf4e5424e1415d977e11ac22	0	0	0	0	0	0	0	0	0	0	0	0	0	0	0	0	0	8
93ae1478042e3fda287872cc647b09bd	0	0	0	0	0	0	0	0	0	0	0	274	0	0	0	0	0	0
93fb3da49f4b6e810e6c78b811e390df	0	0	0	0	0	0	0	0	13	0	0	0	0	0	0	0	0	0
9428ca164408a9b2d7ef7e083b2c2a33	0	0	0	0	0	0	0	0	0	0	0	0	0	0	0	0	15	0
949fdd9db2473fd5da2fb314d8d697a7	0	0	0	0	0	30	0	0	0	0	0	0	0	0	0	0	0	0
94cb1c83b38443a440c7721119c84fa6	0	0	12	0	0	0	0	0	0	0	0	0	0	0	0	0	0	0
94d4eb9e9b90f6d96362a41a88c322ea	0	0	0	18	0	0	0	0	0	0	0	0	0	0	0	0	0	0
94e686a39f6ea788d9e0e64e551aafbe	0	0	0	0	0	0	0	0	0	0	0	0	0	0	4	0	0	0
94f13c9945097222743feed6860e05f4	0	0	0	0	0	17	0	0	0	0	0	0	0	0	0	0	0	0
94f33d6b544502d8523fe1a65d0ee32d	0	0	0	0	0	0	0	0	0	0	0	28	0	0	0	0	0	0
95057760d35a07e42e87a1285ce1d89a	0	0	0	0	0	6	0	0	0	0	0	0	0	0	0	0	0	0
955e96695c0d3ee640c1aa152dbbd6d6	0	0	0	0	0	7	0	0	0	0	0	0	0	0	0	0	0	0
9564f0cd8fbba074fb9f1c7faec3f062	0	0	0	0	0	0	0	0	21	0	0	0	0	0	0	0	0	0
957a113909f74bc923f03eb6a6ecfe27	0	0	39	0	0	0	0	0	0	0	0	0	0	0	0	0	0	0
95da79d6d41770847ad52f29fe042f89	0	0	0	0	0	0	0	0	0	0	0	0	0	0	9	0	0	0
96020fb5cfea83413c3449227e412f16	0	0	0	0	0	0	0	0	0	0	0	0	0	0	0	0	0	6
960273868bbdd92d05499833cb971e9b	0	0	0	0	0	0	0	0	0	0	0	0	0	0	0	0	21	0
9603dbe3daed6fe584cb7c6a223fe3b4	0	0	0	0	0	0	0	0	0	26	0	0	28	0	0	31	72	0
961b6dd1adf62001afa7babe6ee2c8f6	0	0	0	0	0	22	0	0	0	0	0	0	0	0	0	0	0	0
96431ba62ba73c025730bda690b4a57f	0	0	0	0	0	0	0	0	0	0	0	29	0	0	0	0	0	0
9667c04d39871b928ff5c48b0853a22b	0	0	0	0	0	0	0	0	0	0	0	46	0	0	0	0	0	0
96a7a5e122f4abd8a265556a5abba0b3	0	0	0	0	0	0	0	0	4	0	0	0	0	0	0	0	0	0
96e544cda1b9258095b183366dfdd30a	0	0	0	0	0	21	0	0	0	0	0	0	0	0	0	0	0	0
971d12589ba97c389a71a48af7f21e21	0	0	0	0	0	0	0	0	0	0	0	22	0	0	0	0	0	0
9753a8fdc5a923fe7f1746ecd1d5ed82	0	0	0	0	0	0	0	0	6	0	0	0	0	0	5	0	0	0
9774c289e3df3a49a7d7073791986e61	0	0	0	0	0	0	0	0	0	0	0	0	0	0	0	58	0	0
97cbf328c11adff6315a3ae2d4c0d14c	12	0	0	0	0	0	0	0	0	0	0	0	0	0	416	0	0	0
9826c73935ac57992b1e8e5fa8edbda9	0	0	0	0	0	0	0	0	0	0	0	37	0	0	0	0	0	0
985cf6b16b7aa704665e08c3520eaeb1	0	0	0	0	0	0	0	0	4	0	0	0	0	0	0	0	0	0
9888fb1d04af79f4128b766bc5167c37	0	0	0	0	0	0	0	0	0	0	0	9	0	0	0	0	0	0
98cf97d188f543d10ffb16214271d9ba	0	0	67	0	0	0	0	0	73	0	0	0	0	0	22	0	0	0
99051cb68e691dfedba405fdfdc1e64b	0	0	0	0	0	57	0	0	0	0	0	0	0	0	0	0	0	0
997ea174140a5772d45584428cb557bc	0	0	0	0	0	148	0	0	0	0	0	0	0	0	0	0	0	0
99a5a99565f7287dc2eedd3fb3600c3b	0	0	0	0	0	0	0	0	0	61	0	0	0	0	0	0	0	0
9a323dfd6bff0dcb1caf5616bc9435a6	0	0	92	0	0	0	0	0	50	0	0	0	0	0	27	6	0	12
9a4d742b79cb7f49fc49355b968a1e77	0	0	23	0	0	0	0	0	10	0	0	0	0	0	0	0	0	0
9a5e5a2e998914f4b41530f6f5be4ca4	0	0	0	0	0	0	0	0	0	0	0	485	0	0	0	0	0	0
9a7af056850efa998a91eaa2ae43a92d	0	0	0	0	0	0	0	0	0	0	0	17	0	0	0	0	0	0
9ac1c4b2ab3ff61b90088a2700bd8c02	0	0	59	0	0	0	0	0	44	0	0	0	0	0	23	0	6	0
9ad8cc129dccfbfb6fc538ee51820bf8	0	0	41	0	0	0	0	0	35	0	0	0	13	0	17	0	9	0
9b089e645fd04146f6dd9733a93b5721	0	0	0	0	0	61	0	0	0	0	0	0	0	0	0	0	0	0
9b0e6b16acf31d70a18394f528d6d999	0	0	0	0	0	0	0	0	0	0	0	16	0	0	0	0	0	0
9b97d76c219ed1a888f911cd7ba79531	0	0	0	0	0	196	0	0	0	0	0	0	0	0	0	0	0	0
9ba78b6ff712dcbfe88fa0dd825f216c	0	0	0	0	0	44	0	0	0	0	0	0	0	0	0	0	0	0
9bc1b5f2a941277cc334cc3dd149122d	0	0	29	0	0	43	0	0	24	0	0	0	0	0	0	0	0	0
9c302158d7d045ab52b45bac31ab7240	0	0	2	0	0	0	0	0	0	0	0	0	0	0	0	0	0	0
9c41e4b178d519a868d8b2c846d6d3de	0	0	0	0	0	10	0	0	0	0	0	0	0	0	0	0	0	0
9c54c348b3af28e6edaeba8fd2543170	0	0	0	0	0	0	0	0	0	0	0	0	0	0	0	0	110286	0
9c551520074e291d1e5a81e781e55683	0	0	0	0	0	0	0	0	0	0	0	22	0	0	0	0	0	0
9c7ac646059d8d5e89cd274b2b9ce197	0	0	0	0	0	91	0	0	0	0	0	0	0	0	0	0	0	0
9c9d9ef66d47dea03be28ebe9fedc753	0	0	0	0	0	0	0	7	0	0	0	0	0	0	0	0	0	0
9cdcb3683e0af6eacd978bb139b217b0	0	0	0	0	0	20	0	0	0	0	0	0	0	0	0	0	0	0
9cfad6a6d26ab710abca3c91273a0e13	0	0	0	0	0	0	0	0	0	0	0	0	0	0	0	0	29	0
9d039d147977fbf2f3c7b9692b71bd5f	0	0	0	0	0	18	0	0	0	0	0	0	0	0	0	0	0	0
9d442acee3e0619615169baba96c96b8	0	0	52	0	0	0	0	0	42	0	0	0	0	0	17	0	0	0
9d4b6d2d81d57ae24f6d6fd407aa5dd1	0	0	0	0	0	0	0	0	0	0	0	6	0	0	0	0	0	0
9db5221c2e37cb14f5455bd84d3d1941	0	0	0	0	0	0	0	0	0	0	0	74	0	0	0	0	0	0
9dde5f7566204c05a8c20d5346e221a5	0	0	383	0	0	0	0	0	412	0	0	0	0	0	162	0	0	73
9e0c005298dac1845eb49b066f4dd101	0	0	13	0	0	0	0	0	16	0	0	0	0	0	0	0	0	0
9e1e89c036ef2abe14f1b0276352a8a3	0	0	0	0	0	0	0	0	0	0	0	29	0	0	0	0	0	0
9e4ba079ff1e6c5f709a6a2b82d73d6c	0	0	0	0	0	0	0	0	0	0	0	25	0	0	0	0	0	0
9e6f6f015fc07294f1852f205bfa5b7b	0	0	0	0	0	0	0	0	0	0	0	200	0	0	0	0	0	0
9e7058b27a3af1f2d1d2d8b797d32b30	0	0	13	0	0	0	0	0	16	0	0	0	0	0	11	0	0	0
9e796e7246eec9707285b31dc968fc76	0	0	0	0	0	0	0	0	7	0	0	0	0	0	0	0	0	0
9ec6ce722e2edd247f26c651fb3c4051	0	0	0	0	0	78	0	0	0	0	0	0	0	0	0	0	0	0
9ee25777a4e4421a24ac48a714629de7	0	0	0	0	0	61	0	0	0	0	0	0	0	0	0	0	0	0
9f74f37f59bba1f088ee87ad2cb304ac	0	0	0	0	0	19	0	0	0	0	0	0	0	0	0	0	0	0
9f83d8e64fe9487f0088f52f258f5080	0	0	0	0	0	0	0	0	0	0	0	39	0	0	0	0	0	0
9fd4da79ebeb1243166492d656d9ea1e	0	0	53	0	0	0	0	0	49	0	0	0	0	0	16	0	0	0
a06f393316002eab75499b3e92782bff	0	0	0	6	0	0	0	0	0	0	0	0	0	0	0	0	0	0
a08157fec056983636e97228bd6a115f	0	0	0	0	0	4	0	0	6	0	0	0	0	0	0	0	0	0
a0d71445beda165800ff92eb167d54eb	0	0	0	0	0	5	0	0	0	0	0	0	0	0	0	0	0	0
a11145c8f589a1e95bf9c0ad8ee70f5d	0	0	14	0	0	0	0	0	12	0	0	0	0	0	0	0	0	7
a16aee62f2764b088208d7283d9916d7	0	0	11	0	0	0	0	0	0	0	0	0	0	0	0	0	0	0
a25808f67cc372fe0c3bb714fc9f43f6	0	0	0	0	0	0	0	0	0	0	0	0	0	0	145	0	0	0
a29f3e7f8030abfda9ef3b29727a9b1f	0	0	0	0	0	29	0	0	0	0	0	0	0	0	0	0	0	0
a2abafe17d6641de1d8032115d4776af	0	0	0	0	0	0	0	0	0	0	0	0	0	0	0	0	0	48
a2c23e7b501b53bdb78bbf5876c5e989	0	0	41	0	0	58	0	0	29	0	0	0	0	0	18	0	0	0
a2e8c05ff8eb4fc78a93de7bdaf92bc9	0	0	0	0	0	79	0	0	0	0	0	0	0	0	0	0	0	0
a2f70f36f390cd27fc2aac7a32eb4efa	0	0	0	0	0	0	0	39	12	0	0	0	0	0	0	0	0	0
a3b15087caaa6a9fd8ba3f671b5ee068	0	0	0	0	0	199	0	0	0	0	0	0	0	0	0	0	0	0
a42eef42d55bb2fdd063cc6ac6ada0ed	0	0	32	0	0	0	0	0	0	0	0	0	0	0	0	0	0	0
a484a5616f6235ba83906ad21e85a768	0	0	0	0	0	29	0	0	0	0	0	0	0	0	0	0	0	0
a48b07a4755822233a4f0f5800ef37ca	0	0	9	0	0	0	0	0	0	0	0	0	0	0	0	0	0	0
a4a897c8fa449582760312709b73eb54	0	0	0	0	0	0	3	18	0	0	0	0	0	0	0	0	0	0
a4de2113376d178476da8983c2df7e0b	0	0	0	0	0	0	0	0	0	0	0	0	0	0	0	14	0	0
a4fd2a6a6981d6c73cf1642df83177cd	0	0	0	0	0	12	0	0	0	0	0	0	0	0	0	0	0	0
a64a82ca5af22f09d780d995248c0a1c	0	0	0	0	22	0	0	0	0	0	0	0	0	0	0	0	0	0
a6e4540307a1a507ac8da9e298141f37	0	0	0	0	0	0	0	0	0	0	0	0	0	8232	0	0	0	0
a6e87c75228c494b20b6f39fe205b8ff	376	0	0	1763	0	0	1117	4245	0	37215	630	0	34454	9294	0	58079	64171	0
a7090bcd78836e83adb6104f416aa471	0	0	0	0	0	0	0	0	2	0	0	0	0	0	0	0	0	0
a71843582b1d514cdca5fbde47e78fe4	0	0	0	0	0	0	0	0	0	0	0	1521	0	0	0	0	0	0
a7e043190f9d858b4f3a1c46ea7b1739	0	0	0	0	0	54	0	0	0	0	0	0	0	0	0	0	0	0
a803317d60d2a83dc1708f4e279279d7	0	0	0	0	0	0	0	0	0	0	0	12	0	0	0	0	0	0
a86307fa32840b0a8f05bb5593641dec	0	0	0	0	0	59	0	0	0	0	0	0	0	0	0	0	0	0
a8981f4115d5c48420930051b2dfc0a4	24	0	0	43	0	0	0	159	0	0	0	0	0	0	0	0	0	0
a8c3bcb746e56f87f2eec1bbec817387	0	0	0	0	0	12	0	0	0	0	0	0	0	0	0	0	0	0
a8cd53d611a62f6b996cc8e6f6a1dc27	0	0	0	0	0	29	0	0	0	0	0	0	0	0	0	0	0	0
a8e1bab6ccda9a5db47a7946f877dd81	0	0	0	0	5	0	0	0	0	0	0	0	0	0	0	0	0	0
a8fb779556d7141f65a0b72535b21639	0	0	0	0	0	0	0	0	0	0	0	0	0	0	0	0	0	7
a92ae06a1430b9abab785023787da7d7	0	0	0	0	0	0	0	0	0	0	0	1601	0	0	0	0	0	0
a9527e6930320823c8605866c15a3d10	0	0	0	0	0	13	0	0	0	0	0	0	0	0	0	0	0	0
a9a5cf342be102537aeac8c7f22f835d	0	0	0	588	0	0	0	0	0	0	0	0	0	0	0	0	0	0
a9e71c6b69475f4bee9057904d7b688e	0	0	0	0	0	71	0	0	0	0	0	0	0	0	0	0	0	0
aa23254667f3132febe647afea674481	0	0	0	0	0	0	0	0	0	0	0	9	0	0	0	0	0	0
aa24191f92c9d1585eb98900d374d89b	0	0	0	0	0	0	0	0	0	0	0	0	0	0	0	0	0	9
aa30677181685909a5c6c222528b7a89	0	0	0	0	0	0	0	0	0	0	0	0	0	0	0	50	0	0
aa380162e6f2e925662d909726eb7594	0	0	0	0	0	0	0	0	0	0	0	0	216	0	0	0	0	0
aa5050ccb0ea18a894d00021dcd3bbff	0	0	0	0	0	0	0	0	22	0	0	0	0	0	0	0	0	0
aa54f45728e2f6cab3eecb7b689f57e6	4	0	0	0	0	0	0	0	0	0	0	0	0	0	0	0	0	0
aa6fe2005b5d4f0858a9897329313eae	0	0	0	0	0	49	0	0	0	0	0	0	0	0	0	0	0	0
ab0cce34f47552c432a0185efea00fb5	0	0	0	0	0	0	0	0	0	0	0	27	0	0	0	0	0	0
ab2dcfe1cec93780f5d0163a917efec6	0	0	0	0	21	0	0	0	0	0	0	0	0	0	0	0	0	25
ab63006b73626e74b42c333096b30ddf	0	0	0	0	0	29	0	0	0	0	0	0	0	0	0	0	0	0
aba0a9dc0cefc05a1872fc4190865006	0	0	0	0	0	2421	0	29	0	0	0	0	0	0	0	0	0	0
abe3e75f78c0e2d770ecc925b6543a5b	0	0	0	0	22	0	0	0	0	0	0	0	0	0	0	0	0	0
abe7c9618c4c17c7158c576b71952e47	0	0	0	7	0	0	0	0	0	0	0	0	0	0	0	0	0	0
ac17a98128f5c941d3423ed9650d6149	0	0	0	0	0	0	0	0	0	0	0	7	0	0	0	0	0	0
ac3b06ee798905db35218228c9f7b07a	0	0	0	0	0	0	0	0	0	0	0	175	0	0	0	0	0	0
ac720161f49f868628d29e755b0dece2	0	0	0	0	0	5	0	0	0	0	0	0	0	0	0	0	0	0
ac7d730f7f757b26f33eeb14da763816	0	0	5	0	0	0	0	0	0	0	0	0	0	0	0	0	0	0
ac895fc1587015e7972d8a56530f0eee	0	0	42	0	0	0	0	0	34	0	0	0	0	0	15	0	0	0
acbc887686c1ded6c793df8d0a0ec5a2	0	0	20	0	0	0	0	0	0	0	0	0	0	0	0	0	0	0
ad055ee8b1ec4b2e553c75b89f6cbc65	0	0	0	0	0	0	0	0	35	0	0	0	0	0	0	0	0	0
ad08810ab752279cef6143f899be7086	0	0	0	0	0	0	0	0	0	0	0	8	0	0	0	0	0	0
ad5de732e46c30a309bba27f7642e3ed	0	0	0	0	0	0	0	0	69	0	0	0	0	0	0	0	0	0
ada72ed85e072f230e09a852c632719e	0	0	0	0	0	0	0	0	0	0	0	0	0	0	0	0	0	30
adc26ca3759ca7bc966bf1a45358b1af	0	0	0	0	0	0	0	0	0	0	0	0	0	0	231	0	0	0
adef2ef3b1fde50abf50cbd725a60c22	0	0	0	19	0	0	0	0	0	0	0	0	0	0	0	0	0	0
ae1a3f196ad2641c236e83acdb3bfecb	0	0	0	0	0	0	0	0	0	0	0	68	0	0	0	0	0	0
ae1c28494da6b13927af74c5be3b20f9	0	0	28	0	0	0	0	0	0	0	0	0	0	0	0	0	0	0
ae2548d22394baf72049feabe815c6ec	0	0	0	0	0	62	0	14	0	0	0	0	0	0	0	0	0	0
ae44f67e92f11536755543f975b40908	0	0	0	0	0	0	0	0	9	0	0	0	0	0	0	0	0	0
ae4d7275468e615139f79baa2c1511f5	0	0	0	0	0	14	0	0	0	0	0	0	0	0	0	0	0	0
ae61e5ee4a03a104805f0a797bd324af	0	0	0	0	0	124	0	0	0	0	0	0	0	0	0	0	0	0
aebaa5c4fb6b2e88bbb4453ed7de08d6	0	0	0	0	0	28	0	0	0	0	0	0	0	0	0	0	0	0
aef24c96814f3f4f58c674e74d18e4bb	0	0	0	0	0	8	0	0	0	0	0	0	0	0	0	0	0	0
af147618607781685e042db467196371	0	0	0	0	0	0	0	0	0	0	0	0	0	0	0	0	40	0
af23156221097d6d4511c465bc2b81f5	0	0	0	0	0	0	0	0	0	0	0	61	0	0	0	0	0	0
af6d3bb83e24d2b5b692c49b3c49959c	0	0	0	0	0	0	0	0	10	0	0	0	0	0	5	0	0	0
af7cbee87bfab0f5dc4a5f2b18d60c9d	0	0	0	0	0	0	0	0	0	0	0	54	0	0	0	0	0	0
af7cf1227d592427e7b0e23874022d4f	0	0	80	0	0	115	0	0	56	0	0	0	0	0	67	0	0	0
af7d9481db50d17bb7344e841a48eb9e	0	0	0	0	0	0	0	0	0	0	0	24	0	0	0	0	0	0
afe0a8ce5e21c50dfc880ad53eee10d4	0	0	40	0	0	0	0	0	43	0	0	0	0	0	0	0	0	0
afe8c9a1a7ce38a3eaf067b2c1670ced	0	0	0	0	0	21	0	0	0	0	0	0	0	0	0	0	0	0
b006dda5300c41be761e623b1fa25419	0	0	0	0	0	0	0	0	0	0	0	174	0	0	0	0	0	0
b0384d5ed67081996d3f13b6ed46f3a6	0	0	0	0	0	0	0	0	0	0	0	0	0	0	0	0	0	18
b0539591881f325051c2d31aa6d5852b	0	0	0	0	0	0	0	0	26	0	0	0	0	0	15	0	0	0
b0a39da57f3238e5246a761f92ea9898	0	0	0	0	0	0	0	0	0	0	0	56	0	0	0	0	0	0
b0a7f3fa006b93e5b2bedef896b56e1e	0	0	0	0	0	0	0	0	0	0	0	84	0	0	0	0	0	0
b0cb3021ba93cd6a3ac4686834302ce2	0	0	4	0	0	0	0	0	0	0	0	0	0	0	0	0	0	0
b0cc8859983091a4401c09d03212ecbb	0	0	0	0	0	0	0	0	0	0	0	0	0	0	0	0	4	0
b0f6431ddda001da55dd7696161aaef5	0	0	0	0	0	0	0	0	0	0	0	171	0	0	0	0	0	0
b119a0d11e92e03f850a43f13eff08f8	0	0	138	0	0	0	0	0	0	0	0	0	0	0	0	0	0	0
b15a7d027e3f0af6f69ea54f18fd9172	0	0	0	0	0	3044	0	21	0	0	0	0	0	0	0	0	0	0
b16e1055b1fd2471118ac23c2bc943fb	0	0	27	0	0	0	0	0	0	0	0	0	0	0	0	0	0	0
b1accd114ac581e7c2f6696a4814936d	0	0	0	0	0	0	0	0	0	0	0	0	0	21	0	0	0	0
b1af4d5e2f56b999c34cb53daa72f00b	0	0	0	0	0	0	0	0	0	0	0	0	91	0	0	0	0	0
b1c50cbcff1e07e6f03ec47996d15be3	0	0	0	0	0	0	0	0	0	0	0	25	0	0	0	0	0	0
b21b38c360f06e2f53cc52a9ae790432	0	0	0	0	0	0	0	0	0	0	0	10	0	0	0	0	0	0
b21e886d022569892973be5c68f85488	0	0	0	0	0	0	0	0	0	14	0	0	0	0	0	0	0	0
b2317698ddef6436e7ecab6e84e9de5f	0	0	0	0	0	58	0	0	0	0	0	0	0	0	0	0	0	0
b25e3297c95eed183f54675d44a2981a	0	0	0	0	0	0	0	0	0	0	0	2779	0	0	0	0	0	0
b26a8979f55f365a50fa424959850d9c	0	0	0	0	0	14	0	0	0	0	0	0	0	0	0	0	0	0
b2c874ce747e5359ad035b7efd01654c	0	0	0	0	0	0	0	0	0	0	0	13	0	0	0	0	0	0
b2eb0839d5aae47a199bbdeafd1329a0	0	0	0	0	0	3924	0	60	0	0	0	0	0	0	0	0	0	0
b3b4055a51066239f13e9f789156efcb	0	0	17	0	0	0	0	0	13	0	0	0	0	0	14	0	0	0
b40615b11ccdef24c97439d1f261dd6d	0	0	0	0	0	12	0	0	0	0	0	0	0	0	0	0	0	0
b49950c1a5ce4db223e60122069f540b	0	0	9	0	0	0	0	0	0	0	0	0	0	0	0	0	0	0
b49a89fb2c973b7361b18ed2468d0987	0	0	0	0	0	8	0	0	0	0	0	0	0	0	0	0	0	0
b4d3b7ca6f65944abc8e3ab4c4cada90	0	0	24	0	0	0	0	0	19	0	0	0	0	0	6	0	0	0
b4df68cdb4884888b4f0e109a74a5469	0	0	0	0	0	26	0	0	6	0	0	0	0	0	0	0	0	0
b5404b86edbc4f38a93bd8d082ecc88d	0	0	0	0	0	38	0	0	0	0	0	0	0	0	0	0	0	0
b5ee61213c08ed317c4dc91c6194a550	0	0	5	0	0	0	0	0	0	0	0	0	0	0	0	0	0	0
b620c93c2594f3430b363900ba897caa	0	0	0	6	0	0	0	0	0	0	0	0	0	0	0	0	0	0
b642c0ec7f71482f8c4959ff83537a91	0	0	49	0	0	0	0	0	46	0	0	0	0	0	36	0	0	10
b65ab0b7133f80aed55b4a26427b255c	0	0	0	0	0	0	0	0	0	0	0	16	0	0	0	0	0	0
b6751799dc9889a0b66630f0a7284f0c	0	0	0	0	0	0	0	0	11	0	0	0	0	0	0	0	0	0
b693adcbfae96577e1a0d2f3a0abfec2	0	0	0	0	0	78	0	0	0	0	0	0	0	0	0	0	0	0
b6a7f99ae7918f8f3af26d825978506a	0	0	38	0	0	0	0	0	28	0	0	0	0	0	42	0	0	0
b6d85735ce579ef8ba618fc6c90c7d69	0	0	20	0	0	0	0	0	15	0	0	0	0	0	0	0	0	0
b78afd12bb5ebbb7adab2f48aba322ca	0	0	19	0	0	0	0	0	15	0	0	0	0	0	14	0	0	0
b7c2260c9bff53d70a8155a2eb223a9b	0	0	9	0	0	0	0	0	0	0	0	0	0	0	0	0	0	0
b7e7e02d3a5815fc9bccdc71d4666da2	0	0	0	0	0	0	0	0	0	0	0	0	0	0	0	809	0	0
b8064bb24607d73f21a9e2dece33c981	0	0	0	0	0	56	0	0	0	0	0	0	0	0	0	0	0	0
b88808c99e29804aec8272327435ba05	0	0	0	0	0	0	0	0	0	0	0	15	0	0	0	0	0	0
b8fe5af30de0164b1a22e4b892df9aa1	0	0	0	0	0	157	0	0	0	0	0	0	0	0	0	0	0	0
b90f6986dc37b5bfde89217bb00e142c	0	0	0	0	0	17	0	0	0	0	0	0	0	0	0	0	0	0
b9643f3594cfdfd3e674075e25a32f16	0	0	55	0	0	0	0	0	0	0	0	0	0	0	0	0	0	0
b984af141790073662b590c6e1e638c7	0	0	0	0	0	0	0	91650	0	0	0	0	0	0	0	0	0	0
b984ee99f5f31abfa1355c826861f189	0	0	0	0	0	0	0	0	0	0	0	0	0	5	0	0	0	0
b9be0602b7958c71e60edd13a0feae62	0	0	0	0	0	0	0	0	0	0	0	0	0	12	0	0	0	0
b9de6c897df8baa30426c7bf9adb5234	0	0	0	0	0	0	0	0	0	0	0	5	0	0	0	0	0	0
ba561e8f4294bed152bc2cc782b35644	0	0	0	0	0	1305	0	0	0	0	0	0	0	0	0	0	0	0
ba5adc43a2c3c8ab168a281cad2ba309	0	0	35	0	0	30	0	0	45	0	0	0	0	0	14	0	16	0
ba658d8af151bce28b3c872780311842	0	0	0	0	0	0	0	0	0	0	0	53	0	0	0	0	0	0
bab2daaab089848dbb51ca03acb6e24d	0	0	0	0	0	0	0	0	0	0	0	0	0	0	0	0	37910	0
bb0e61c3750ad4a24c78357714ebf198	0	0	5	0	0	0	0	0	0	0	0	0	0	0	0	0	0	0
bb255e00cea6a08e47e7ff6fc057ac03	0	0	0	0	0	0	0	0	0	0	0	0	0	14	0	0	0	0
bb6d0b18f4ba04bfd942e20c7df1b829	0	0	39	0	0	0	0	0	0	0	0	0	0	0	0	0	0	0
bbd8be887af6f5ea2cdbbbe9543e4d74	0	0	0	34	0	0	34	203	0	0	0	0	0	0	0	0	0	0
bc22241f9d91728bf15fecc0e74f7f7e	0	0	32	0	0	0	0	0	0	0	0	0	0	0	0	0	0	0
bc2621cdc4c48a636de296f0cf91465a	0	0	0	0	0	0	0	0	0	0	0	0	0	0	0	0	0	16
bc55d225323a1bb4e3dc3ed08ffc6956	0	0	0	0	0	0	0	0	0	0	0	0	0	0	0	0	48	0
bc9d68c88ad2bd4c1fd51b5deffa7c1f	0	0	0	0	0	0	0	0	0	0	0	0	0	0	0	0	0	13
bcaf239717b280cc151d92c51943c6b1	0	0	0	0	0	0	0	0	0	0	0	0	0	4	0	0	0	0
bcbc873affcc9e7732440c9f73059b2b	0	0	0	0	0	0	0	0	0	0	0	246	0	0	0	0	0	0
bcd5b75b2b00ac9fb701ea4818713abc	0	0	0	0	0	5	0	0	0	0	0	0	0	0	0	0	0	0
bce53c97b3176ca4254c8807d4482f72	0	0	0	0	0	0	0	0	0	0	0	179	0	0	0	0	0	0
bd05e6dea2a3ae4b0f0ebec6134c43b7	0	0	0	0	0	0	0	0	0	0	0	67	0	0	0	0	0	0
bd65595f24308edc454216483f32b846	0	0	0	0	0	123	0	0	0	0	0	0	0	0	0	0	0	0
bd6983434d7bddfd4bc9b53c0e36d0a5	0	0	0	0	0	25	0	0	0	0	0	0	0	0	0	0	0	0
bd9bf99bbd57fb4575fc92cd4cb8804e	0	0	0	0	0	0	0	0	0	0	0	0	0	0	0	0	129	0
bd9cd32cc49f02dcd0d0d8d6dc4f9215	0	0	0	0	0	0	0	0	0	0	0	0	0	0	0	0	0	17
bdbbfeb7f8907504d7bcf2360a92e8b8	0	0	0	0	0	64	0	0	0	0	0	0	0	0	0	0	0	0
bdeaf6e610db9f8200bd556c91af0025	0	0	0	0	0	0	0	0	0	0	0	18	0	0	0	0	0	0
bdf1c7e88530622f9f13dd602196ea36	0	0	0	0	0	0	0	0	0	0	0	18	0	0	0	0	0	0
be81ba4865ef552a8bbd8db65ed37742	0	0	0	0	0	853	0	12	0	0	0	0	0	0	0	0	0	0
beb731d5eb1e2529d435e8566b270a15	0	0	0	0	0	0	0	0	0	0	0	288	0	0	0	0	0	0
bf310d7c0357ed85d0dfe569cead54e4	0	0	0	0	62	0	0	0	0	0	0	0	0	0	0	0	0	23
bf79a0ea18e2d88133ee9dc77417abcc	0	0	0	0	0	0	0	0	18	0	0	0	0	0	6	0	0	0
bf8d6e9d4cc3ec52906ff34fed21bd7e	0	0	0	0	0	0	0	4	0	0	0	0	0	0	0	0	0	0
c01b8874836d7e5b620b47ed7e64bb0d	0	0	0	0	0	16	0	0	0	0	0	0	0	0	0	0	0	0
c0545a1a2ed4fd85851d002897c36968	0	0	0	0	0	0	0	0	0	0	0	0	110	0	0	0	0	0
c100d21ea0c2143e326e8a278aaabf38	0	0	0	0	0	0	0	0	0	0	0	7	0	0	0	0	0	0
c102bcaa9ffbab28ba6703168361dacc	0	0	0	0	0	82	0	0	0	0	0	0	0	0	0	0	0	0
c140e4d7989fe01a6c5840fc88a93c9e	0	0	0	0	0	0	0	0	0	0	0	920	0	0	0	0	0	0
c17d03b6752c4bed91762866069df77e	0	0	0	0	0	2179	0	0	0	0	0	0	0	0	0	0	0	0
c1b31e404a60720b96d76262dae3547f	0	0	0	0	0	0	0	2	0	0	0	0	0	0	0	0	0	0
c1b413defd80cef71a32dd6dc8429ad6	0	0	0	0	0	2027	0	19	0	0	0	0	0	0	0	0	0	0
c1c68ed53f95a79ddcc6db695a7e74ca	0	0	7	0	0	0	0	0	0	0	0	0	0	0	0	0	0	0
c25f705158d6833f40b1ae0c33fd3546	0	0	14	0	0	0	0	0	0	0	0	0	0	0	0	0	0	0
c2635f6958914c90ecbb294adf2d802f	0	0	0	0	0	0	0	0	0	0	0	0	0	0	485	0	0	0
c2cdd58e140e082cbc6c7e1cfdf8758a	0	0	0	0	0	0	0	0	0	0	0	261	0	0	0	0	0	0
c2e02d9aa27aa36261cd63afb499b9b0	0	0	0	0	0	39	0	0	0	0	0	0	0	0	0	0	0	0
c2e1f7352f6cb468e3ee26d358f27be2	0	0	30	0	0	0	0	0	0	0	0	0	0	0	0	0	0	0
c3275e1e57670fe5257323c912b65a61	0	0	0	1362	0	0	0	0	0	0	0	0	0	0	0	0	0	0
c3b8eb70677e1f9abcacbb648430354c	0	0	0	0	0	258	0	0	0	0	0	0	0	0	0	0	0	0
c3c7feddc0e8105825f4b5778b591278	0	0	0	0	0	0	0	0	0	0	0	0	0	305	0	0	0	0
c41e6d83250d7d4773825b30f48bc248	0	0	0	0	0	0	0	0	0	0	0	8	0	0	0	0	0	0
c423e09b2b59417bc42e00835d02fde0	0	0	0	0	0	0	0	0	0	0	0	189	0	0	0	0	0	0
c449c2c38d84ffde877c79288df7273f	0	0	52	0	0	0	0	0	0	0	0	0	0	0	0	0	0	0
c46b8647102c8f355e54988d73215110	0	0	0	0	0	7	0	0	0	0	0	0	0	0	0	0	0	0
c53bc9a805ae7d0b5df18b426db35993	0	0	0	3	0	0	2	3	0	0	0	0	0	0	0	0	0	0
c57d4093428c7c2a40fee5de6e27a03e	0	0	23	0	0	0	0	0	11	0	0	0	0	0	0	0	0	0
c5c3c4783fec2f351c2ffcf6d315e95f	0	0	0	0	0	38	0	0	0	0	0	0	0	0	0	0	0	0
c5ff8f863e22ceecd751f53443e3a081	0	0	13	0	0	0	0	0	9	0	0	0	0	0	5	0	0	0
c6227e386a07b28dffd97d95df1c6275	0	0	0	0	0	14	0	0	0	0	0	0	0	0	0	0	0	0
c636e9408462ba03ed1f85864ca564a8	0	0	0	0	0	59	0	0	0	0	0	0	0	0	0	0	0	0
c63d8033c64fcc373be89450fe9eab86	0	0	0	0	0	0	0	0	0	0	0	0	0	0	7	0	0	0
c63ffc65550f232d59e70544842f76f9	0	0	0	0	0	0	0	0	11	0	0	0	0	0	0	0	0	0
c67c58b62942802951a998adb2e5e041	4	0	0	7	0	0	7	26	0	0	0	0	0	0	0	0	0	0
c6b252093c22d9b537dcef92301b84ea	0	0	0	0	0	76	0	0	0	0	0	0	0	0	0	0	0	0
c6e40aff501e3d6dc86f09968ed50363	0	0	0	0	0	0	0	0	0	0	0	0	0	0	0	0	65	0
c6e9d04ba6a7445b4e504a1a1991c689	0	0	0	0	0	0	0	0	0	0	0	52	0	0	0	0	0	0
c72ec956da80df07cebce32f553cd4c6	0	0	16	0	0	0	0	0	25	0	0	0	0	0	0	0	0	0
c742a224836d40df81c3b1d327a51b66	0	0	0	0	0	11	0	0	0	0	0	0	0	0	0	0	0	0
c76fa5c96745ae02ef6253078b4b4099	0	0	0	0	0	0	0	0	0	0	0	220	0	0	0	0	0	0
c781dba30dafb649eba13f63cfcacbb0	0	0	26	0	0	0	0	0	0	0	0	0	0	0	0	0	0	0
c7a98c5dbf77526ee5908a09cde977e5	0	0	42	0	0	0	0	0	0	0	0	0	0	0	17	0	0	0
c8553e6c0d96ddf478417dbdeaa08eab	0	0	0	0	0	15	0	0	0	0	0	0	0	0	0	0	0	0
c870a4aa1ab88d95be7b5aa4a4677bdc	0	0	0	0	0	0	0	0	0	0	0	0	0	0	0	31	64	0
c880cde70a966ccde257a2ee3f39f24d	0	0	0	0	0	8	0	0	0	0	0	0	0	0	0	0	0	0
c8d0923cdb8462972ade1ee134b4dfbb	0	0	0	0	0	38	0	0	0	0	0	0	0	0	0	0	0	0
c950e87cc6c75bcf3b36059bbf7e70af	0	0	0	0	0	8	0	0	5	0	0	0	0	0	0	0	0	0
c9cbe307a1af57501f56619fe092d3ea	0	0	0	0	0	16	0	0	10	0	0	0	0	0	0	0	0	0
c9d66d149e33de87ead2f82e52248193	0	0	0	933	0	0	0	0	0	0	0	0	0	0	0	0	0	0
c9d81fc6fbc02b17dc1acebc6b50de8d	0	0	0	0	0	0	0	0	0	0	0	25	0	0	0	0	0	0
ca68452bd467aad31a17fceacb8ba6bf	0	0	21	0	0	17	0	0	24	0	0	0	0	0	11	0	0	0
cab33dea5c87582473cda490443e1758	0	0	0	0	0	0	0	0	0	7	0	0	7	0	0	7	33	0
caccf489d45cdf9e570e31546fefcccb	0	0	0	0	0	41	0	0	0	0	0	0	0	0	0	0	0	0
cad3ad08375ee383a1b7158bcd0a69b7	0	0	0	0	0	0	0	0	0	0	0	26	0	0	0	0	0	0
cc082fbffde324ee82273f17c461dcb4	0	0	0	0	0	9	0	0	0	0	0	0	0	0	0	0	0	0
cc31ae4afd90fae201c403a9767c6685	0	0	0	0	0	0	0	0	5	0	0	0	0	0	0	0	0	0
cc484931a6e371a7e77ef6319555196b	0	0	0	0	0	0	0	0	0	0	0	359	0	0	0	0	0	0
cc85a63d3a2ee0dec670b2dd8fdd227a	0	0	0	0	0	64	0	0	0	0	0	0	0	0	0	0	0	0
ccbe191adf16f0629020c012dd310e66	0	0	0	0	0	316	0	0	0	0	0	0	0	0	0	0	0	0
ccf98fd352f03731899d050cb0568103	0	0	0	0	0	6	0	0	0	0	0	0	0	0	0	0	0	0
cd4b18472da2cddf5d80732981565340	0	0	6	0	0	0	0	0	0	0	0	0	0	0	0	0	0	0
cd7e5975d879a6fabc521efbb23941fd	0	0	0	9	0	0	0	0	0	0	0	0	0	0	0	0	0	0
cda10243aaecf7245c128cd5aa6fd09c	0	0	0	0	0	0	0	0	0	0	0	0	0	3	0	0	0	0
cdb2e3ecb564a53f19012267829b084d	0	0	0	0	0	22	0	0	0	0	0	0	0	0	0	0	0	0
cde27d66983410e7c6f459d095ff58e2	0	0	0	0	0	0	0	0	0	0	0	0	0	0	0	0	30	0
ce09206c82f15f435e78bda006d2877b	0	0	20	0	0	0	0	0	0	0	0	0	0	0	0	0	0	0
ce37c2ef56b61c9f43890f74312fbd96	0	0	0	0	0	0	0	0	0	0	0	75	0	0	0	0	0	0
ce54c82f4928a2ef4c25c1d4f9fc8b70	0	0	0	0	0	11	0	0	0	0	0	0	0	0	0	0	0	0
ce7daa2a856b488e2438f7fb90b9c942	0	0	0	0	0	0	0	0	0	0	0	0	0	0	0	12	0	0
ce92503932171ec1ec3bdab5b4f5d219	0	0	0	0	0	0	0	0	0	0	0	0	0	0	0	5	0	0
cf5da536050acc562882bf5638318eb9	0	0	0	0	0	0	0	0	0	0	0	162	0	0	0	0	0	0
cf7a387f4725553a4ccfdc6ce3afa1c7	0	0	0	0	0	0	0	0	0	0	0	110	0	0	0	0	0	0
cfe05d75e77da2165eb744dd212a9386	0	0	0	0	0	0	0	0	45	0	0	0	0	0	0	0	0	0
d0020c99741060e401b8a6685ffc90bc	0	0	0	0	0	0	0	0	0	0	0	34	0	0	0	0	0	0
d0023755bbbfa65f0d5e36e38792daff	0	0	0	0	0	0	0	0	6	0	0	0	0	0	0	0	0	0
d0078b0b029b3f683c2c9bcb12c1ff0a	0	0	0	0	0	6	0	0	0	0	0	0	0	0	0	0	0	0
d03a6a718b53974364f53bdd05a97b57	0	0	0	0	0	49	0	0	0	0	0	0	0	0	0	0	0	0
d05523981bc20cc8b7218c6c10d0600b	0	0	0	0	0	0	0	0	0	0	0	7	0	0	0	0	0	0
d08fbe9f3bf09e811a68efca0a059bf1	0	0	0	0	0	0	0	0	21	0	0	0	0	0	0	0	0	0
d0a94540a13200d0682a1770260ce24a	0	0	6	0	0	0	0	0	0	0	0	0	0	0	0	0	0	0
d0d78cd965368183c30577fc8b00de4f	0	0	0	0	0	0	0	0	0	0	0	0	0	7	0	0	0	0
d0e44d2b8071635f3e492e3074517e3e	0	0	0	0	0	0	0	0	0	0	0	0	0	0	0	0	50	0
d0fa27b4fdfd092c5fbac21daaa7a0c4	0	0	0	0	0	0	0	0	0	0	0	27	0	0	0	0	0	0
d146dbf7a65283c0e2d875b7c446f0f1	0	0	0	0	0	0	0	0	0	0	0	5	0	0	0	0	0	0
d1665094c1a8fa15fd66e3d54e069f54	0	0	7	0	0	0	0	0	0	0	0	0	0	0	0	0	0	0
d27cc87f7f074d0b2b023cb6db908e04	0	0	0	0	0	5	0	0	0	0	0	0	0	0	0	0	0	0
d289305edadf1e8cb3347787b2d3e512	0	0	0	0	0	34	0	0	0	0	0	0	0	0	0	0	0	0
d2b4b2f3764f3f9efc1890b8bf05aba3	0	0	0	0	0	45	0	0	0	0	0	0	0	0	0	0	0	0
d36e975a5021572fe002939fc44ee557	0	0	0	0	0	20	0	0	0	0	0	0	0	0	0	0	0	0
d3a0c57c7aafc3fe24d6d5d4c6fb81e5	0	0	0	0	0	0	0	0	0	0	0	191	0	0	0	0	0	0
d3ef497ee207e0dead04c2a632799772	0	0	0	0	0	14	0	0	0	0	0	0	0	0	0	0	0	0
d4776788f808ba75908f7a7b72f45def	0	0	0	0	0	0	0	0	0	0	0	0	0	0	0	0	20	0
d4902f6648cf675b1d6539040dded224	0	0	0	0	0	0	0	0	0	0	0	11	0	0	0	0	0	0
d4fbd5ac93b33f4c97ebc9634c4cf822	0	0	0	0	0	0	0	0	0	0	0	197	0	0	0	0	0	0
d58845b1881a2d5cca80b035d1032306	0	0	0	0	0	0	0	0	0	0	0	170	0	0	0	0	0	0
d5a87f56d3ee81d182e8111ba3e81754	0	0	0	0	0	0	0	0	0	0	0	0	0	0	19	0	0	0
d5b0cf4dd6d04e83134a6d1a29df1381	0	0	0	0	0	0	0	15	0	0	0	0	0	0	0	0	0	0
d5e26bdc58f439eec25aaa98875abda1	0	0	0	0	0	45	0	0	0	0	0	0	0	0	0	0	0	0
d5fe8222c6af62e5e53803644ac77f7c	0	0	0	0	0	117	0	0	0	0	0	0	0	0	0	0	0	0
d60606a1505fb61a238c6d62e885e61a	0	0	0	0	0	0	0	0	0	0	0	0	0	0	0	0	55	0
d6139b4c8a184db85131609bd0ab8bf5	0	0	23	0	0	0	0	0	0	0	0	0	0	0	0	0	0	0
d64703da85a167ace3f4906f38987293	0	0	0	7	0	0	0	13	0	0	0	0	0	0	0	0	0	0
d64a61bda1480851a31d893d07428d43	0	0	23	0	0	0	0	0	23	0	0	0	0	0	16	0	0	0
d64b999e9cdddf446f298f186f11b862	0	0	0	0	0	0	0	0	0	0	0	0	0	0	0	0	25	0
d66debd88a3cff9b51df73b79827957e	0	0	0	0	0	42	0	0	0	0	0	0	0	0	0	0	0	0
d67fe893cb4e2c57d83545b0429e7981	0	0	0	0	0	11	0	0	0	0	0	0	0	0	0	21	0	0
d6b395e3a6524222a6df383443365464	0	0	0	0	0	0	0	0	0	0	0	411	0	0	0	0	0	0
d6e12dff1e485b15ae34b85c265b45d9	0	0	0	0	0	0	0	0	0	0	0	33	0	0	0	0	0	0
d6f027f2591263b5450192eb8c9e2078	0	0	44	0	0	0	0	0	29	0	0	0	0	0	9	0	0	0
d70a489162571ecf9ef3e55debfad34f	0	0	0	0	0	11	0	0	0	0	0	0	0	0	0	0	0	0
d78f57487a7fbfcd4e91c0a903f43a1d	0	0	0	0	0	0	0	0	41	0	0	0	0	0	0	0	0	0
d7d59a172216a121f7d39976c3e60595	0	0	0	0	0	0	0	0	0	0	0	0	0	0	9	0	0	0
d7fcbece9487844a077a49abab54480f	0	13	0	0	0	0	0	0	0	0	0	24	0	0	0	0	0	0
d828cd2f15a17e9c554711168a46640a	0	0	40	0	0	0	0	0	0	0	0	0	0	0	0	0	0	0
d89493437ba07cff144c9f43472ac107	0	0	0	0	0	0	0	0	0	0	0	7	0	0	0	0	0	0
d8b2612193958d430209f350ca076869	0	0	0	0	0	20	0	0	0	0	0	0	0	0	0	0	0	0
d8cfb014c72a05ca6b6b6f28fadf89da	0	0	0	0	0	0	0	0	0	0	0	0	0	0	0	0	0	20
d921e26b25fdc5c7a240b1078b4cbc4f	0	0	0	0	0	0	0	0	5	0	0	0	0	0	0	0	0	0
d9311803767bf42a192b858175c409b9	0	0	0	0	0	31	0	0	0	0	0	0	0	0	0	0	0	0
d94c73458908eec61746347ced7102ec	0	0	0	0	0	0	0	0	0	0	0	3	0	0	0	0	0	0
d95ced388ca1a9efce26b0f4e567bbd4	0	0	0	0	0	64	0	0	0	0	0	0	0	0	0	0	0	0
d983625139d3258c9a67a7411bc11068	0	0	0	0	0	38	0	0	0	0	0	0	0	0	0	0	0	0
d9cea9d8f47cb223eb77e1b95119304f	0	0	0	0	0	0	0	0	0	0	0	58	0	0	0	0	0	0
dacfab90ab6958d67ca019de80e66a0e	0	0	0	0	0	0	0	0	0	0	0	0	0	0	0	35	0	0
daeffe9780382767c9d6d8d4cf114c6b	0	0	0	0	0	737	0	0	0	0	0	0	0	0	0	0	0	0
db2ce868aa23e6c5362690fa43d90789	0	0	0	0	0	0	0	0	0	18	0	0	0	0	0	0	0	0
db521138cba7479bfb3573edde18ee89	0	0	0	0	0	0	0	0	0	0	0	41	0	0	0	0	0	0
dba1def81bb657d0dbbe242e34d582fb	0	0	0	0	0	13	0	0	0	0	0	0	0	0	0	0	0	0
dbaa588022005decc1b0429b49615238	0	0	0	0	0	20	0	0	0	0	0	0	0	0	0	0	0	0
dbc1c517153557aa1be84280f1a88da5	0	0	0	0	0	104	0	0	0	0	0	0	0	0	0	0	0	0
dbc53c950d383607fcdc33682eaac3b5	0	0	73	0	0	0	0	0	55	0	0	0	0	0	16	0	0	0
dbe93b68395cfcd3f5e626e2917ee1bf	0	0	0	0	0	10	0	0	0	0	0	0	0	0	0	0	0	0
dc25c1bc2f9bffd17854aa492000f3b8	0	0	0	0	0	39	0	0	0	0	0	0	0	0	0	0	0	0
dc29f2699d12edef8bb4e363f0e36f61	0	0	0	0	0	5	0	0	0	0	0	0	0	0	0	0	0	0
dc446a337e33d0707d39658b61c5d631	0	0	0	0	0	9	0	0	0	0	0	0	0	0	0	0	0	0
dc84e6ef3313fb3c5ca1d7756c7b96e1	0	0	38	0	0	0	0	0	48	0	0	0	0	0	18	0	0	0
dc95f61958dda783bea7432537387fed	0	0	0	0	0	0	0	0	0	0	0	6	0	0	0	0	0	0
dcdb83bdc1c2d1a28868ea98fbd2d708	0	0	0	0	0	0	0	0	0	0	0	8	0	0	0	0	0	0
dd4c50fcafdb5188a35c27a1affd9d56	0	0	0	0	0	0	0	0	0	0	0	19	0	0	0	0	0	0
dd4f0335406a93e1eee136d31e1fd277	0	0	0	0	0	17	0	0	0	0	0	0	0	0	0	0	0	0
dd894f96064bf3ead0192d2ea3c9f320	0	0	0	0	0	0	0	0	0	0	0	29	0	0	0	0	0	0
dda0ac38d497f5db61197c6b2cc4514c	0	0	0	0	0	18	0	0	0	0	0	0	0	0	0	0	0	0
de0ef69134913385ff71c609a9760fca	0	0	0	385	0	0	0	0	0	0	0	0	0	0	0	0	0	0
de17d07571dadaaff34af9ab4c2ad1b2	0	0	0	0	0	30	0	0	0	0	0	0	0	0	0	0	0	0
de6f95781318cbc5e12393f2897926af	0	0	5	0	0	0	0	0	0	0	0	0	0	0	0	0	0	0
de6fcdde488a4d51c05d5b6aab19ef0c	24	0	0	0	0	0	0	0	0	0	0	0	0	0	0	0	0	0
de974ab54509e544812181f49b361da2	0	0	10	0	0	0	0	0	0	0	0	0	0	0	0	0	0	0
deceaef9078bb1a58162bd7cbbe92ba5	0	0	0	0	0	0	0	0	0	0	0	37	0	0	0	0	0	0
dee4fe794aa1ec2e46ffd95ca0132e1d	0	0	0	0	0	38	0	0	0	0	0	0	0	0	0	0	0	0
df1c744e33881ba7947b8164a551f2d1	0	0	0	0	0	0	0	0	0	0	0	162	0	0	0	0	0	0
df2da5d1f7a601dfde5ea93f09c894a0	0	0	0	0	0	0	0	0	0	0	0	41	0	0	0	0	0	0
df4218405e4b32783ac6ca7987884d67	0	0	0	0	0	0	0	0	0	0	0	17	0	0	0	0	0	0
df4cbabacf06668e48fd2039379dd641	0	0	0	0	0	0	0	0	0	0	0	0	0	0	0	0	37	0
df69bdacbd9009cb733bfb25e14c51b2	0	0	0	0	0	12	0	0	0	0	0	0	0	0	0	0	0	0
df988933300167b81fda1306cb9dc1a6	0	0	7	0	0	0	0	0	0	0	0	0	0	0	0	0	0	0
df99955a2a064bb36d5b7f075c48b57a	0	0	0	0	0	0	0	0	0	0	0	0	0	0	14	0	0	0
dfcbce342a6439a07580fb63fca7c8e4	0	0	0	0	0	3	0	0	0	0	0	0	0	0	0	0	0	0
dfce1ac895b5bdaf15ce49d52e8e1bb2	0	0	0	0	0	0	0	0	0	0	0	0	0	0	0	0	26840	0
dfd3d402e536d57e864286d7e64a6f1f	0	0	0	0	0	0	0	0	0	0	0	0	0	0	0	0	4	0
dffcd6a82ce199eb498610d5ebecf876	0	0	0	0	0	0	0	0	0	0	0	0	0	0	0	0	0	19
e000696aaeb710ddbc58d655dbe36bdd	0	0	0	0	0	117	0	0	0	0	0	0	0	0	0	0	0	0
e00136f28b0e5315fb5e327bf973c1da	0	0	34	0	0	0	0	0	34	0	0	0	0	0	0	0	0	0
e016df1e6f71f7b803d33a1342684782	0	0	0	0	0	0	0	0	0	0	0	0	121	0	0	0	0	0
e01f41a4e49f8080b5fbf9ddba59dd88	0	0	0	0	0	0	0	0	0	0	0	49	0	0	0	0	0	0
e0f9fca86347c13bf550aedd5c027af6	0	0	0	0	0	179	0	0	0	0	0	0	0	0	0	0	0	0
e127ab789cd05c4d50f948e1036d800d	0	0	0	0	0	192	0	0	0	0	0	0	0	0	0	0	0	0
e13dca7f1b13f157992e08405394f019	0	0	0	0	0	11	0	0	0	0	0	0	0	0	0	0	0	0
e153dd8260a178e0980ac3be80226948	0	0	0	3	0	0	0	0	0	0	0	0	0	0	0	0	0	0
e1aa7f7819ca93a3af52e801b5f9e34a	0	0	0	0	0	0	0	0	0	0	0	0	0	0	24	0	0	0
e1e15491861c8bf46b407bfab013a74c	5	0	678	15	0	0	11	0	466	0	0	0	49	0	0	101	27	50
e1f07ae4d200a80178442dd16c34becc	0	0	0	0	0	0	0	0	0	0	0	490	0	0	0	0	0	0
e1f664f8e48366451e446d74ef85bad2	0	0	4	0	0	0	0	0	0	0	0	0	0	0	0	0	0	0
e21169bb23fbdca647db2cc123d00389	0	0	0	0	0	136	0	0	0	0	0	0	0	0	0	0	0	0
e24406cb4d28cd7499d892f513dbc8d3	0	0	17	0	0	0	0	0	13	0	0	0	0	0	0	0	0	0
e25ac49055f2c72964d4fe52a2daebd3	0	0	0	0	0	0	0	0	0	0	0	17	0	0	0	0	0	0
e25bf1af675eb4ca86c3b89b72a8143d	0	0	0	0	0	0	0	0	0	0	0	23	0	0	0	0	0	0
e2fc4a52d6d946dd1ca41dc706cc3555	0	0	0	0	0	0	0	28	0	0	0	0	0	0	0	0	3	0
e303be7cdfe82e4a1633618b90acacb8	0	0	0	0	0	18	0	0	0	0	0	0	0	0	0	0	0	0
e3144045e3bf9faaa0cd50c79337a565	0	0	0	0	0	15	0	0	0	0	0	0	0	0	0	0	0	0
e3a8dfcd71b55c0945656f2aadef5650	0	0	0	0	0	0	0	0	0	0	0	0	0	0	0	0	53	0
e3b6699b77af0ebd713db0707f7dcaef	0	0	0	0	0	0	0	0	0	0	0	0	0	0	0	0	0	29
e3bc4e6a5aa1604c0b9ff5093b797075	0	0	0	0	0	0	0	0	0	0	0	0	0	0	0	0	0	10
e3f9c2849a524b994337b711107a782d	0	0	0	0	0	0	0	0	0	0	0	9	0	0	0	0	0	0
e416adae25f797a2fd1d8780cbda25ba	0	0	8	0	0	0	0	0	0	0	0	0	0	0	0	0	0	0
e4190c61234ce53cb3f8d7e07274e202	0	0	0	0	0	0	0	0	8	0	0	0	0	0	5	0	0	0
e44bfa54411c5169f9e01b337b29c75e	0	0	0	0	0	0	0	0	0	0	0	13	0	0	0	0	0	0
e455674b45f93993bef2ef243172a3ce	0	0	0	0	0	0	0	0	0	0	0	30	0	0	0	0	0	0
e4625d0ca5d37897f6702252230356e6	0	0	0	0	0	0	0	0	0	0	0	81	0	0	0	0	0	0
e473a9885bc47de460b6be983c45eceb	0	0	0	0	0	0	0	0	0	0	0	153	0	0	0	0	0	0
e4804b4c15262746cc2bb46aea0752c3	0	0	0	0	0	0	0	0	0	0	0	30	0	0	0	0	0	0
e4ecd11454a890918b3b995641673440	0	0	0	0	0	118	0	0	0	0	0	0	0	0	0	0	0	0
e51f2931d64156550c2e09f28d0f974a	0	0	0	0	0	0	0	0	0	0	0	9	0	0	0	0	0	0
e521f1abf18753ac8c7154ed7a8e0543	0	0	0	0	0	67	0	0	0	0	0	0	0	0	0	0	0	0
e566e09beda9eb77dec3eee7ed8a774b	0	0	0	0	0	21	0	0	0	0	0	0	0	0	0	0	0	0
e57be8d04069dc10c2bd242683058c81	0	0	0	0	0	11	0	0	0	0	0	0	0	0	0	0	0	0
e5ecc8a62b86221abe7823c76fa2ed30	0	0	0	0	0	27	0	0	0	0	0	0	0	0	0	0	0	0
e626bf3d8b248a04b337b88014e0ab1e	0	0	29	0	0	0	0	0	11	0	0	0	0	0	0	0	0	0
e634d72abb67d36cfcca9484d8de2477	0	0	0	0	0	0	0	0	0	0	0	27	0	0	0	0	0	0
e664ffcac1b1e2e76b759d7bb3a79eab	0	0	0	0	0	0	0	0	0	0	0	43	0	0	0	0	0	0
e66bd5adf4817698abb44a5fbc51271b	0	0	0	0	0	0	0	0	0	0	0	179	0	0	0	0	0	0
e6d02018d0c091b4f7c85e6de3e95c5a	0	0	0	0	0	0	0	0	0	0	0	20	0	0	0	0	0	0
e73954c84bc4d87b2b6b6d32aad307a1	0	0	0	0	0	0	0	0	0	0	0	18	0	0	0	0	0	0
e76296791562682368174d34fd254033	0	0	8	0	0	0	0	0	0	0	0	0	0	0	0	0	0	0
e78296ac9517bcd6dc90cc654bef10d6	0	0	0	0	0	0	0	0	0	0	0	0	0	0	0	4	0	0
e78722cb9a05a66e83368ad135b4982f	0	0	18	0	0	0	0	0	19	0	0	0	0	0	11	0	0	0
e79d4ad5826287e836e98a9ec4279288	0	0	7	0	0	0	0	0	0	0	0	0	0	0	0	0	0	0
e7a60464fe6ba91215bb85062af56b19	0	0	40	0	0	0	0	0	0	0	0	0	0	0	0	0	0	0
e7ab4c4878d0c1a13c73f4686361de7d	0	0	0	855	0	0	0	0	0	0	0	0	0	0	0	0	0	0
e7d6fc37353277cecd94b654cfe937bf	0	0	0	0	0	0	0	0	0	0	0	16	0	0	0	0	0	0
e7ff30abd5dbf88f1da3d6acfd90b93f	0	0	0	0	0	0	0	0	0	0	0	0	0	0	0	0	25873	0
e831b682665d636a3be8755f957a1ba7	0	0	0	0	0	0	0	0	0	0	0	0	0	0	0	0	0	54
e899dd5f9cba989190640c70a31f58a2	0	0	14	0	0	0	0	0	0	0	0	0	0	0	0	0	0	0
e931c62c1c94c7c52274f429991a9bd7	9	0	0	0	0	0	24	0	0	0	0	0	0	0	0	0	0	0
e95e1ea2e749d1be3a67debffa2892b8	0	0	0	0	0	43	0	0	0	0	0	0	0	0	0	0	0	0
e986b6eb8da1980af68dc92b1591890e	0	0	53	0	0	0	0	0	60	0	0	0	0	0	23	5	6	4
e9d74dfe0a5446923072430d7877712b	0	0	0	0	0	0	0	0	22	0	0	0	0	0	0	0	0	0
e9f9522be1b50fabe87e6b0b0b6844a7	0	0	16	0	0	0	0	0	4	0	0	0	0	0	11	0	0	0
ea0616cf5dec1a073d66ca12b59be91a	0	0	0	0	0	0	0	0	0	0	0	75	0	0	0	0	0	0
ea2d93809dafcb2bbce5b6f9d3f2265d	0	0	0	0	0	0	0	0	0	0	0	0	0	0	131	0	0	0
ea47ff79059dd94b59eb99b8dc6967b6	0	0	0	0	0	0	0	0	29	0	0	0	0	0	0	0	0	0
ea8fd20ed4437c9ee6f6793feb6ecb64	0	0	0	0	0	0	0	0	0	0	0	0	0	18	0	0	0	0
eaa3d39156459f15a2304d18a9525a75	0	0	0	0	0	0	0	0	0	0	0	0	0	14	0	0	0	0
eaa9d42024fb97ad1942496db6d283c6	0	0	0	0	0	0	0	0	0	0	0	0	0	0	0	0	15	0
eadcb39851346599bc6d4509529381ff	0	0	0	0	0	0	0	0	0	0	0	0	0	0	10	0	0	0
eb11b4eacc0f2a87a3ab3637f05d0553	0	0	0	0	0	0	0	0	8	0	0	0	0	0	0	0	0	0
eb575cb357e4229330a5e682c87e6d2e	0	0	0	0	0	0	0	0	0	0	0	20	0	0	0	0	0	0
ebabd4b290f1f49f93649773545146c5	0	0	0	0	0	0	0	0	0	0	0	10	0	0	0	0	0	0
ec900f3c718cc9106c634d1622b76698	0	0	0	0	0	0	0	0	0	0	0	219	0	0	0	0	0	0
ecbb71ad56e2df95fd59aee16e214120	0	0	10	0	0	0	0	0	0	0	0	0	0	0	0	0	0	0
ece3f6880bd70816b3885137ea933d2f	0	2	0	0	0	0	0	0	0	0	0	0	0	0	0	0	0	0
ecf204d3a691735f274fcbf0f2770602	0	0	0	0	0	0	0	0	0	0	0	0	94	0	0	0	0	0
ed2b029f91053a97cb5bfeb82ecff2fb	0	0	0	0	0	0	0	0	10	0	0	0	0	0	0	0	0	0
ed37682d19e180dda0cfe4a34884a570	0	0	0	0	0	0	0	0	60	0	0	0	0	0	0	0	0	0
ed930baee1bd41ae0697ba4eb530eca6	0	0	0	0	0	0	0	0	0	0	0	0	0	0	0	0	15	0
edaffee710db9309d9274f5e957d3bcc	0	0	0	0	0	0	0	0	14	0	0	0	0	0	25	0	0	0
edf9c579ad92760a10417d840e72c071	0	0	0	0	0	81	0	0	0	0	0	0	0	0	0	0	0	0
ee1c05514d98b0095b62e481c589beee	0	0	0	0	0	0	0	0	0	0	0	0	0	33	0	0	0	0
ee22909426a44fbf83449f5650e290e4	0	0	34	0	0	0	0	0	33	0	0	0	0	0	0	0	0	0
ee4ad4718e97bd23f2bbbfaa7d6f0071	0	0	0	0	0	0	0	0	0	0	0	0	0	6	0	0	0	0
ee5389f0013d371acd4522c95deae99a	0	0	0	0	0	43	0	0	0	0	0	0	0	0	0	0	0	0
ee75811b5dc5866e3951798fdf39e931	0	0	0	0	0	0	81	0	0	0	0	0	0	0	0	0	0	0
eebb19cf4d6fdfb4186e1ff5d269c5ed	0	0	0	0	0	13	0	0	0	0	0	0	0	0	0	0	0	0
eefa3e3f1732c373aeb194daf870e22b	0	0	0	0	0	0	0	0	0	0	0	28	0	0	0	0	0	0
ef1bc8b36586a50477fcd458511b9db3	0	0	0	0	0	0	0	0	0	0	0	0	80	0	0	0	0	0
ef21c0e1d02b4d57c98d89ea8309ed25	0	0	37	0	0	0	0	0	20	0	0	0	0	0	0	0	0	0
ef661cfc39085c6a31a6b7e596d65440	0	0	0	0	0	0	0	0	0	0	0	5	0	0	0	0	0	0
ef67a805d28622ce9610c5d436769cbc	0	0	0	0	0	17	0	0	0	0	0	0	0	0	0	0	0	0
ef89065390c29c0cda6a159a5c6beac8	0	0	0	0	0	18	0	0	0	0	0	0	0	0	0	0	0	0
efa5ac17186887513dff1603bb9d73d3	0	0	0	0	0	0	0	0	0	0	0	7	0	0	0	0	0	0
efaf0aaad4ffb6d514ad2d495dc3d4a1	0	0	0	0	0	0	0	0	0	0	0	0	0	0	0	0	16	0
efb482a52e8cec81e934bc12707e6bc0	0	0	0	0	0	0	0	0	0	0	0	92	0	0	0	0	0	0
efbf28464030808047ed814da7e36d66	0	0	0	0	0	0	0	0	0	0	0	0	0	0	0	0	18	0
f00e97ad9d185e87c0b5b47ffdbee2ad	0	0	0	0	0	0	0	0	0	0	0	37	0	0	0	0	0	0
f0113c0d00d3ef647306c1c10745ec34	0	0	0	0	0	0	0	0	0	0	0	0	0	0	0	0	7	0
f026bdcf9edf99a56899f373053d222f	0	0	0	0	0	0	0	0	0	0	0	0	0	0	15	0	0	0
f072a0927a6996c1d59f35a19631e1ba	0	0	0	0	0	87	0	0	0	0	0	0	0	0	0	0	0	0
f0988cee6a68187214aeaf9b07b3b2bb	0	0	0	0	0	0	0	0	0	0	0	0	0	9	0	0	0	0
f0b15ed6c4451541121dd11d17a21047	0	0	0	0	0	0	0	0	0	0	0	85	0	0	0	0	0	0
f0d6640f14128c3fd0a8bc07248154d8	0	0	0	0	0	0	0	0	0	0	0	0	0	0	0	0	12	0
f0efb62310a4e04f708c0c51236eebe2	0	0	0	0	0	8	0	0	0	0	0	0	0	0	0	0	0	0
f14c75e83660dd94813b6be6e6415925	0	0	0	0	0	0	0	0	0	0	0	0	0	115	0	0	0	0
f1620defbc3be9cf567f41caea76f73c	0	0	0	0	0	0	0	0	0	0	0	44	0	0	0	0	0	0
f1ee33354e69a83c0dafb4ded92769d9	0	0	0	0	0	0	0	0	2	0	0	0	0	0	0	0	0	0
f22142a943e55b13ba75702b511fce6a	0	0	0	0	0	0	0	0	0	0	0	10	0	0	0	0	0	0
f241eea68a4716b94fa26d75b7e51edf	0	0	0	0	0	0	0	0	0	0	0	601	0	0	0	0	0	0
f2a4f57190aa41591ddc5800c7d6c228	0	0	0	0	0	0	0	0	0	0	0	0	0	0	0	0	0	2
f33efffb6e1857ba6b7202bdc822a3e6	0	0	0	0	0	0	0	0	0	0	0	126	0	0	0	0	0	0
f404d3b325a994e199d76d7c23b3a517	0	0	0	0	0	0	0	0	0	0	0	3265	0	0	0	0	0	0
f47c884c0354fce2f9b4c9fe45eb2999	0	0	0	0	0	89	0	2	0	0	0	0	0	0	0	0	0	0
f4d98572d3aa02f02df670bc75c7ea95	0	0	0	0	0	0	0	0	0	0	0	0	0	58	0	0	0	0
f52bca50c99f6aafa939a8498c30ad11	0	0	0	0	0	133	0	0	0	0	0	0	0	0	0	0	0	0
f536cdec7ffc83452666702d3c6ca281	0	0	0	508	0	0	0	0	0	0	0	0	0	0	0	0	0	0
f5833159f019ea85afb2f322b6d5fdfb	0	0	0	0	0	0	0	0	0	0	0	0	53	0	0	0	0	0
f5a2fe0416e90da616119df9b982e852	0	0	0	0	0	51	0	0	0	0	0	0	0	0	0	0	0	0
f5f9b551273cd0ddbfcb33560c14a41c	0	0	0	2984	0	0	0	0	0	0	0	0	0	0	0	0	0	0
f635f51678ec230df192e4daf948d71f	0	0	0	0	0	43	0	0	0	0	0	0	0	0	0	0	0	0
f65e77e3c21388ff6651de0380a7f5cf	0	0	0	0	0	0	0	0	0	19	0	0	0	0	0	0	0	0
f6cd8ac06ba440c5e6828a6bc15d491f	0	0	92	0	0	0	0	0	0	0	0	0	0	0	0	0	0	0
f6ffc2c764485fa2268328df46250e0a	0	0	0	0	0	0	0	0	0	0	0	10	0	0	0	0	0	0
f731c5d8af24bfc629c9b4d124829a5d	0	0	0	0	0	6	0	0	0	0	0	0	0	0	0	0	0	0
f74e6b00787f58f8aa5635c083e806bb	0	0	0	0	0	197	0	0	0	0	0	0	0	0	0	0	0	0
f7705e33413f6a7e721cd2a25adc46f5	0	0	0	0	0	62	0	0	0	0	0	0	0	0	0	0	0	0
f7a5c96424313acd53417389cdd6217b	0	0	0	0	0	0	0	0	0	0	0	5	0	0	0	0	0	0
f7ac95d3d8b1c12fdd1aa5d2ee66dbb7	0	0	0	0	0	0	0	0	0	0	0	51	0	0	0	0	0	0
f7e721cc76eea42325c5cbe5f7673e76	0	0	0	0	0	52	0	0	0	0	0	0	0	0	0	0	0	0
f7ee1346bb7498bada2c3453c71de6b9	0	0	0	0	0	0	0	0	0	0	0	81	0	0	0	0	0	0
f8314366a3f71d64326775b6a83ba443	0	0	0	0	0	0	0	0	10	0	0	0	0	0	0	0	0	0
f84e4a34fccfd686b2deaf3c3bfc2bdd	0	0	0	0	0	0	0	8	0	0	0	0	0	0	0	0	0	0
f88accc8823c49455a310badef49a31c	0	0	0	0	0	5	0	0	0	0	0	0	0	0	0	0	0	0
f8af65e8250ca9bbb9f64293ec5b4167	0	0	0	0	0	10	0	0	0	0	0	0	0	0	0	0	0	0
f90a192bb5a0db22c9aec2562f1e3cfa	0	0	14	0	0	0	0	0	10	0	0	0	0	0	0	0	0	0
f96131fdbf85bc05d582b34b47b479d3	0	0	0	0	0	19	0	0	0	0	0	0	0	0	0	0	0	0
f96dfa0e3b7cc5f76dce010c91cd9c82	0	0	0	0	0	33	0	0	0	0	0	0	0	0	0	0	0	0
f992207f11f997ae5074b5320e554a15	0	0	28	0	0	0	0	0	0	0	0	0	0	0	0	0	0	0
fa22c0b382f68f4b7eb9f7ca8c915fc6	0	0	49	0	0	0	0	0	45	0	0	0	0	0	8	0	0	4
fa4616ce84bfdc84543697b338c1598e	0	0	4	0	0	0	0	0	0	0	0	0	0	0	0	0	0	0
fa5974ff260acbd9d0842cd18be2f8ab	0	0	0	0	0	96	0	0	0	0	0	0	0	0	0	0	0	0
fa6404178054906000185aa568471d74	0	0	44	0	0	0	0	0	0	0	0	0	0	0	0	0	0	0
fa895a47357cc9d22468bd78451f5800	0	0	0	0	0	0	0	0	0	0	0	10	0	0	0	0	0	0
fa8a5debee093d629e5ad24bb48abbf9	0	0	0	0	0	0	0	0	0	0	0	13	0	0	0	0	0	0
fabb136f8bba15ae4e5a2175c1fe073e	0	0	0	0	0	0	0	0	0	0	0	21	0	0	0	0	0	0
facfd05bec017be41d03cbd27c884ba4	0	0	0	0	0	0	0	0	0	0	0	0	0	0	0	0	0	33
faee64b1722fff9bf17e7e272d10ec14	0	0	0	0	0	59	0	0	0	0	0	0	0	0	0	0	0	0
fb360b7151f9027395df82d9dd14a654	0	0	0	0	0	0	0	0	77	0	0	0	0	0	0	0	0	0
fbfcc18c9c9f9977383f24037af3d736	0	0	0	0	0	17	0	0	0	0	0	0	0	0	0	0	0	0
fc321dcfae6669537fdd97ee1a52cad0	0	0	0	0	0	0	0	0	0	0	0	42	0	0	0	0	0	0
fc6d24b3cf9d7a3913ec1b936dd07b35	0	0	0	0	0	0	0	0	0	0	0	26	0	0	0	0	0	0
fc8365e1110124299948ae6a1d519fcb	0	0	0	0	0	0	0	0	0	0	0	730	0	0	0	0	0	0
fc93dc76cba83e616e325b23830097e1	0	0	0	15	0	0	17	0	0	0	0	0	0	0	0	0	0	0
fc93e59afb7676710dc1f17b78e07c7f	0	0	0	0	195	0	0	0	0	0	0	0	0	0	0	0	0	0
fca97b03bc1828c4ce7fcc43382e6cda	0	0	24	0	0	0	0	0	24	0	0	0	0	0	9	0	15	20
fd2811acca2371d5d2bd56c1951083e3	0	0	0	0	0	0	0	0	0	0	0	33	0	0	0	0	0	0
fdd278a3767c8d49dd064e59b7b59a8b	0	0	0	0	0	0	0	0	0	0	0	20	0	0	0	0	0	0
fe033500d11c3217c227f2f33068ade5	0	0	0	0	0	3057	0	30	0	0	0	0	0	0	0	0	0	0
fe41b281a83ceca902a66f89192414a2	0	0	0	0	0	0	0	0	0	0	0	14	0	0	0	0	0	0
fe5758ed9a2f55a0dda370e58597bd35	0	0	0	0	0	0	0	0	0	0	0	0	0	0	0	0	0	10
fefce7fa379b51ef4f5ff43be10f2915	0	0	18	0	0	0	0	0	0	0	0	0	0	0	13	0	0	0
ff3e7e469a9a1111a543b65f2ff354a7	0	0	0	10	0	0	0	0	0	0	0	0	0	0	0	0	0	0
ff87a065318511c6e6fb8c766667fbc2	0	0	0	0	0	0	0	0	0	0	0	5	0	0	0	0	0	0
ffd9d7f2e32d8086b0b83069e7671c36	0	0	0	0	0	0	0	0	0	0	0	50	0	0	0	0	0	0
